# Supplementary material for: Lung involvement percentage in patients with COVID-19 during the Omicron wave in China: a SHAP-explained machine learning study from a single center
Source: Front Public Health. 2026 Jan 15;13:1728282. doi: 10.3389/fpubh.2025.1728282 (PMC12852392; doi:10.3389/fpubh.2025.1728282)
Supplement: Supplementary file 1 [file Data_Sheet_1.csv]

gender	lung_involvement	judge	date	age	death
1	0	0	2022/12/14	41	0
1	0	0	2022/12/14	34	0
0	0	0	2022/12/14	59	0
1	0	0	2022/12/14	43	0
0	0.04	0	2022/12/14	45	0
1	0	0	2022/12/14	56	0
0	0	0	2022/12/14	35	0
1	0	0	2022/12/14	41	0
0	0	0	2022/12/14	55	0
0	0.33	1	2022/12/14	77	0
0	0	0	2022/12/14	67	0
0	0.21	1	2022/12/14	79	0
1	0	1	2022/12/14	58	0
1	0	1	2022/12/14	50	0
0	0	0	2022/12/14	64	0
0	0	0	2022/12/14	53	0
0	0	0	2022/12/14	31	0
0	0	0	2022/12/14	73	0
1	0	0	2022/12/14	19	0
0	0	0	2022/12/14	74	0
0	0	0	2022/12/14	55	0
0	0	0	2022/12/14	37	0
0	0.24	1	2022/12/14	57	0
0	0	0	2022/12/14	40	0
1	0	0	2022/12/14	75	0
1	0	0	2022/12/14	37	0
1	0	0	2022/12/14	54	0
1	0	0	2022/12/14	54	0
1	0	0	2022/12/14	53	0
1	0	0	2022/12/14	60	0
1	0.04	1	2022/12/14	34	0
1	0	0	2022/12/14	33	0
0	0	0	2022/12/14	67	0
1	0	0	2022/12/14	41	0
0	0	0	2022/12/14	32	0
1	0	0	2022/12/14	16	0
0	0	0	2022/12/14	27	0
1	0	0	2022/12/14	64	0
0	0	0	2022/12/14	82	0
0	0	0	2022/12/15	34	0
0	0	0	2022/12/15	27	0
1	0	0	2022/12/15	34	0
1	0	0	2022/12/15	21	0
1	0.64	0	2022/12/15	66	0
1	0	0	2022/12/15	82	0
1	0	0	2022/12/15	59	0
1	0	0	2022/12/15	50	0
0	0	0	2022/12/15	58	0
1	0	0	2022/12/15	33	0
1	0	0	2022/12/15	57	0
0	0	0	2022/12/15	37	0
0	0	0	2022/12/15	26	0
0	0	0	2022/12/15	60	0
0	0	0	2022/12/15	39	0
0	0	0	2022/12/15	20	0
0	0	0	2022/12/15	58	0
0	0	0	2022/12/15	74	0
0	0	0	2022/12/15	49	0
0	0	0	2022/12/15	25	0
1	0	0	2022/12/15	49	0
0	0	0	2022/12/15	35	0
1	0	0	2022/12/15	35	0
0	0	0	2022/12/15	34	0
0	0	0	2022/12/15	23	0
0	0	0	2022/12/15	44	0
1	0	0	2022/12/15	29	0
1	0	0	2022/12/15	32	0
0	0	0	2022/12/15	66	0
0	0	0	2022/12/15	39	0
0	2.22	0	2022/12/15	59	0
0	0	0	2022/12/15	20	0
0	0	0	2022/12/15	40	0
0	0	0	2022/12/15	33	0
0	0	0	2022/12/15	36	0
0	0	0	2022/12/15	37	0
1	0	0	2022/12/15	71	0
0	0	0	2022/12/15	37	0
1	0	0	2022/12/15	20	0
0	0	0	2022/12/15	73	0
0	1	1	2022/12/15	49	0
1	0	0	2022/12/15	55	0
1	7	1	2022/12/15	79	0
0	0	0	2022/12/15	47	0
1	0	0	2022/12/15	40	0
1	0	0	2022/12/16	16	0
1	0	0	2022/12/16	56	0
0	0	0	2022/12/16	38	0
1	0	0	2022/12/16	69	0
1	0.21	1	2022/12/16	56	0
0	0	0	2022/12/16	59	0
0	0	0	2022/12/16	66	0
0	0	0	2022/12/16	73	0
0	0	0	2022/12/16	20	0
1	0	0	2022/12/16	40	0
0	0	0	2022/12/16	71	0
0	0	0	2022/12/16	82	0
0	0	0	2022/12/16	29	0
0	0	0	2022/12/16	79	0
1	0	0	2022/12/16	35	0
1	0	0	2022/12/16	35	0
0	0	0	2022/12/16	16	0
1	0	0	2022/12/16	62	0
0	0	0	2022/12/16	32	0
1	0	0	2022/12/16	45	0
1	0	0	2022/12/16	34	0
0	0	0	2022/12/16	75	0
0	0	0	2022/12/16	27	0
0	1.86	1	2022/12/16	81	0
0	0	0	2022/12/16	65	0
0	0	0	2022/12/16	71	0
1	0	0	2022/12/16	48	0
1	0	0	2022/12/16	16	0
0	0	0	2022/12/16	46	0
1	0	0	2022/12/16	33	0
1	0.75	1	2022/12/17	24	0
1	0	0	2022/12/17	48	0
0	0	0	2022/12/17	28	0
0	0	0	2022/12/17	76	0
1	0	0	2022/12/17	77	0
0	0	0	2022/12/17	26	0
0	0	0	2022/12/17	20	0
0	0	0	2022/12/17	41	0
0	0	0	2022/12/17	36	0
0	0	0	2022/12/17	54	0
0	0	0	2022/12/17	27	0
1	1.26	1	2022/12/17	26	0
0	0	0	2022/12/17	59	0
0	0	0	2022/12/17	59	0
0	0	0	2022/12/17	58	0
1	0.9	1	2022/12/17	46	0
0	0	0	2022/12/17	49	0
0	0	0	2022/12/17	41	0
0	0	0	2022/12/17	29	0
0	0	0	2022/12/17	50	0
1	0	0	2022/12/17	54	0
1	0	0	2022/12/17	81	0
0	0	0	2022/12/17	74	0
0	0	0	2022/12/17	63	0
0	0	0	2022/12/17	17	0
1	0	0	2022/12/17	65	0
0	0	0	2022/12/17	68	0
1	0	0	2022/12/17	54	0
0	0	0	2022/12/17	33	0
0	0	0	2022/12/17	32	0
0	0	0	2022/12/17	50	0
0	0	0	2022/12/17	38	0
1	0	0	2022/12/17	90	0
1	0	0	2022/12/17	66	0
1	0	0	2022/12/17	67	0
0	0	0	2022/12/18	29	0
0	0	0	2022/12/18	34	0
1	0	0	2022/12/18	68	0
1	0	0	2022/12/18	39	0
1	0	0	2022/12/18	56	0
0	1	1	2022/12/18	23	0
0	0	0	2022/12/18	73	0
1	0	0	2022/12/18	71	0
1	0	0	2022/12/18	53	0
0	0	0	2022/12/18	31	0
0	0	0	2022/12/18	62	0
0	0	0	2022/12/18	54	0
0	0	0	2022/12/18	60	0
0	0	0	2022/12/18	67	0
1	0	0	2022/12/18	44	0
0	0	0	2022/12/18	75	0
1	0	0	2022/12/18	24	0
1	0.06	1	2022/12/18	50	0
1	0	0	2022/12/18	45	0
1	0	0	2022/12/18	41	0
1	0	0	2022/12/18	17	0
1	0	0	2022/12/18	17	0
0	0	0	2022/12/18	44	0
1	0.7	0	2022/12/18	86	0
1	0	0	2022/12/18	73	0
0	0	0	2022/12/18	80	0
0	0	0	2022/12/18	23	0
1	0	0	2022/12/18	61	0
1	0	0	2022/12/18	46	0
0	0	0	2022/12/18	26	0
1	0	0	2022/12/18	29	0
0	0	0	2022/12/18	36	0
1	0	0	2022/12/18	52	0
1	0	0	2022/12/18	19	0
0	0	0	2022/12/18	72	0
1	0	0	2022/12/18	26	0
1	0	0	2022/12/18	22	0
1	0	0	2022/12/18	16	0
0	0	0	2022/12/18	36	0
1	0	0	2022/12/18	31	0
0	2.45	1	2022/12/18	54	0
1	0	0	2022/12/18	35	0
0	0	0	2022/12/18	35	0
1	0	0	2022/12/18	34	0
1	0	0	2022/12/18	31	0
0	0	0	2022/12/19	50	0
1	0	0	2022/12/19	67	0
0	0	0	2022/12/19	28	0
0	0	0	2022/12/19	67	0
0	0	0	2022/12/19	43	0
0	0	0	2022/12/19	44	0
1	0	0	2022/12/19	48	0
0	0	0	2022/12/19	60	0
1	0.83	1	2022/12/19	55	0
0	0	0	2022/12/19	23	0
0	0	0	2022/12/19	67	0
1	0	0	2022/12/19	18	0
0	0	0	2022/12/19	69	0
1	0	0	2022/12/19	49	0
0	0	0	2022/12/19	63	0
1	0.44	1	2022/12/19	42	0
0	0	0	2022/12/19	32	0
1	0	0	2022/12/19	45	0
0	0	0	2022/12/19	35	0
1	0	0	2022/12/19	58	0
0	0	0	2022/12/19	28	0
1	0	0	2022/12/19	44	0
1	0	0	2022/12/19	27	0
1	0	0	2022/12/19	26	0
0	0.88	1	2022/12/19	60	0
1	0	0	2022/12/19	28	0
1	0	0	2022/12/19	58	0
0	0	0	2022/12/19	27	0
1	1.21	1	2022/12/19	46	0
0	0	0	2022/12/19	65	0
1	9.75	1	2022/12/19	53	0
1	1.97	1	2022/12/19	70	0
1	0	0	2022/12/19	43	0
1	0	0	2022/12/19	18	0
0	0	0	2022/12/19	27	0
1	0.05	1	2022/12/19	31	0
1	0	0	2022/12/19	65	0
1	5.65	1	2022/12/19	77	0
1	9	1	2022/12/19	90	0
0	0.09	0	2022/12/19	26	0
0	0	0	2022/12/19	31	0
0	0	0	2022/12/19	74	0
1	0	0	2022/12/19	24	0
0	0	0	2022/12/19	39	0
0	0	0	2022/12/19	27	0
0	0	0	2022/12/19	67	0
1	0	0	2022/12/19	99	0
0	0	0	2022/12/19	38	0
0	0	0	2022/12/19	24	0
0	0	0	2022/12/19	15	0
0	0	0	2022/12/19	34	0
0	0	0	2022/12/19	84	0
0	0	0	2022/12/19	18	0
0	0	0	2022/12/19	21	0
1	0	0	2022/12/19	88	0
1	0	0	2022/12/19	82	0
0	1.09	1	2022/12/19	20	0
0	0	0	2022/12/19	40	0
0	0	0	2022/12/19	66	0
1	0	0	2022/12/20	76	0
0	0	0	2022/12/20	67	0
1	0	0	2022/12/20	52	0
1	0	0	2022/12/20	83	0
0	0	0	2022/12/20	52	0
0	2.85	1	2022/12/20	40	0
0	0	0	2022/12/20	78	0
0	0	0	2022/12/20	62	0
0	0.55	1	2022/12/20	24	0
0	0	0	2022/12/20	64	0
0	0	0	2022/12/20	46	0
0	1.37	1	2022/12/20	45	0
0	0	0	2022/12/20	20	0
0	0	0	2022/12/20	27	0
0	0	0	2022/12/20	50	0
1	0	0	2022/12/20	40	0
1	0	0	2022/12/20	48	0
1	1.5	1	2022/12/20	46	0
0	14.82	1	2022/12/20	86	0
0	0.51	1	2022/12/20	42	0
0	0	0	2022/12/20	74	0
0	0	0	2022/12/20	81	0
1	0	0	2022/12/20	62	0
0	2.8	1	2022/12/20	57	0
0	0	0	2022/12/20	36	0
1	0	0	2022/12/20	19	0
1	0	0	2022/12/20	37	0
1	0	0	2022/12/20	51	0
0	0	0	2022/12/20	29	0
0	0	0	2022/12/20	76	0
0	0	0	2022/12/20	66	0
0	0	0	2022/12/20	71	0
0	0	0	2022/12/20	39	0
0	0	0	2022/12/20	44	0
0	0	0	2022/12/20	30	0
1	0	0	2022/12/20	50	0
1	0	0	2022/12/20	55	0
0	0	0	2022/12/20	26	0
1	0	0	2022/12/20	31	0
1	0	0	2022/12/20	22	0
0	0	0	2022/12/20	21	0
1	0	0	2022/12/20	49	0
1	0	0	2022/12/20	32	0
1	0	0	2022/12/20	72	0
1	0	0	2022/12/20	53	0
1	0	0	2022/12/20	17	0
1	0.11	1	2022/12/20	27	0
1	0	0	2022/12/20	86	0
1	0	0	2022/12/20	87	0
0	0	0	2022/12/20	35	0
1	1.67	1	2022/12/20	61	0
0	0	0	2022/12/20	77	0
1	0.09	1	2022/12/20	28	0
1	0	0	2022/12/20	50	0
1	0	0	2022/12/20	71	0
1	0	0	2022/12/20	32	0
1	0	0	2022/12/20	35	0
0	0	0	2022/12/20	27	0
0	9.32	1	2022/12/20	70	0
1	0.09	0	2022/12/20	21	0
1	0	0	2022/12/20	83	0
0	0	0	2022/12/20	33	0
0	2.37	1	2022/12/20	81	0
1	0	0	2022/12/20	39	0
1	0	0	2022/12/20	44	0
0	0	0	2022/12/20	87	0
0	0	0	2022/12/20	70	0
0	0	0	2022/12/20	25	0
1	0	0	2022/12/20	34	0
1	0	0	2022/12/20	25	0
1	0	0	2022/12/20	58	0
0	0	0	2022/12/20	37	0
0	0	0	2022/12/20	52	0
0	0	0	2022/12/20	79	0
1	0.09	1	2022/12/20	28	0
0	3.94	1	2022/12/20	59	0
1	0	0	2022/12/20	43	0
1	0	0	2022/12/20	26	0
0	0	0	2022/12/20	26	0
0	0	0	2022/12/20	16	0
1	0	0	2022/12/20	40	0
0	0	0	2022/12/20	50	0
0	0.06	1	2022/12/21	21	0
1	0	0	2022/12/21	33	0
0	0	0	2022/12/21	77	0
0	0	0	2022/12/21	50	0
0	0	0	2022/12/21	69	0
1	0	0	2022/12/21	34	0
0	0.15	1	2022/12/21	48	0
1	0.31	0	2022/12/21	59	0
0	0	0	2022/12/21	73	0
1	1.93	1	2022/12/21	59	0
0	0	0	2022/12/21	54	0
0	0	0	2022/12/21	40	0
0	0.41	0	2022/12/21	80	0
1	1.06	1	2022/12/21	39	0
1	0	0	2022/12/21	29	0
1	0.47	1	2022/12/21	43	0
0	0	0	2022/12/21	25	0
0	0.09	1	2022/12/21	28	0
0	0	0	2022/12/21	29	0
1	0	0	2022/12/21	83	0
1	0	0	2022/12/21	55	0
0	0	0	2022/12/21	29	0
0	0	0	2022/12/21	31	0
1	0	0	2022/12/21	50	0
0	0	0	2022/12/21	60	0
0	0	0	2022/12/21	64	0
0	0.51	1	2022/12/21	59	0
0	0	0	2022/12/21	54	0
0	1.2	1	2022/12/21	80	0
1	2.41	1	2022/12/21	59	0
0	0	0	2022/12/21	36	0
1	0	0	2022/12/21	52	0
0	0	0	2022/12/21	53	0
0	0	0	2022/12/21	31	0
1	0	0	2022/12/21	38	0
1	0	0	2022/12/21	25	0
1	0.78	1	2022/12/21	47	0
0	0	0	2022/12/21	58	0
1	0	0	2022/12/21	80	0
0	0.75	1	2022/12/21	27	0
0	0.2	0	2022/12/21	65	0
0	0	0	2022/12/21	87	0
1	0	0	2022/12/21	31	0
1	0	0	2022/12/21	30	0
0	0	0	2022/12/21	66	0
1	0	0	2022/12/21	48	0
1	0.33	1	2022/12/21	56	0
1	0.18	1	2022/12/21	71	0
0	0	0	2022/12/21	54	0
0	0	0	2022/12/21	22	0
1	0	0	2022/12/21	22	0
0	0	0	2022/12/21	55	0
0	5.82	1	2022/12/21	79	0
0	0	0	2022/12/21	31	0
1	0	0	2022/12/21	28	0
1	0	0	2022/12/21	52	0
1	30.99	1	2022/12/21	41	0
1	0	0	2022/12/21	74	0
0	0	0	2022/12/21	26	0
1	30.95	1	2022/12/21	36	0
1	0	0	2022/12/21	27	0
1	4.13	1	2022/12/21	52	0
1	0	0	2022/12/21	65	0
1	0	0	2022/12/21	42	0
1	0.11	1	2022/12/21	32	0
0	9.19	1	2022/12/21	75	0
1	0	0	2022/12/21	36	0
1	0	0	2022/12/21	44	0
0	0	0	2022/12/21	17	0
1	0	0	2022/12/21	40	0
1	0.46	1	2022/12/21	77	0
0	7.7	1	2022/12/21	85	0
1	0	0	2022/12/21	15	0
0	1.21	1	2022/12/21	51	0
1	0	0	2022/12/21	24	0
1	0	0	2022/12/21	22	0
0	0	0	2022/12/21	27	0
1	0	0	2022/12/21	65	0
1	0	0	2022/12/21	38	0
0	0	0	2022/12/21	14	0
0	0	0	2022/12/21	28	0
1	0.11	1	2022/12/21	28	0
1	0	0	2022/12/21	34	0
0	1.36	1	2022/12/21	73	0
0	1.3	1	2022/12/21	26	0
0	0.28	1	2022/12/22	27	0
1	0	0	2022/12/22	32	0
1	1.11	1	2022/12/22	44	0
1	0	0	2022/12/22	22	0
1	3.33	1	2022/12/22	73	0
0	0	0	2022/12/22	27	0
0	3.01	1	2022/12/22	55	0
0	0	0	2022/12/22	33	0
0	0	0	2022/12/22	52	0
0	0	0	2022/12/22	69	0
0	0	0	2022/12/22	54	0
0	0	0	2022/12/22	26	0
1	0	0	2022/12/22	31	0
0	2.7	1	2022/12/22	45	0
0	0.02	1	2022/12/22	48	0
0	0	0	2022/12/22	75	0
1	0	0	2022/12/22	71	0
0	0	0	2022/12/22	33	0
1	0	0	2022/12/22	24	0
1	0	0	2022/12/22	47	0
0	1.14	1	2022/12/22	58	0
1	0	0	2022/12/22	35	0
1	0	0	2022/12/22	36	0
1	0.09	1	2022/12/22	33	0
0	0	0	2022/12/22	39	0
0	0	0	2022/12/22	37	0
1	1.17	1	2022/12/22	66	0
1	0	0	2022/12/22	27	0
1	0	0	2022/12/22	17	0
1	0	0	2022/12/22	40	0
0	0	0	2022/12/22	23	0
0	0	0	2022/12/22	36	0
0	0	0	2022/12/22	42	0
0	0.18	1	2022/12/22	48	0
0	0	0	2022/12/22	28	0
1	0	0	2022/12/22	25	0
1	0	0	2022/12/22	35	0
1	0	0	2022/12/22	74	0
1	0	0	2022/12/22	36	0
1	0	0	2022/12/22	28	0
0	2.33	1	2022/12/22	27	0
0	0	0	2022/12/22	35	0
1	0	0	2022/12/22	30	0
1	0	0	2022/12/22	31	0
1	0.44	1	2022/12/22	64	0
1	1.96	1	2022/12/22	57	0
1	4.67	1	2022/12/22	84	0
1	12.2	1	2022/12/22	82	0
1	0.48	1	2022/12/22	86	0
1	0	0	2022/12/22	54	0
0	0	0	2022/12/22	33	0
1	14.48	1	2022/12/22	74	0
1	0	0	2022/12/22	25	0
1	0	0	2022/12/22	33	0
0	0	0	2022/12/22	29	0
0	0.51	1	2022/12/22	84	0
1	0	0	2022/12/22	47	0
0	1.31	1	2022/12/22	47	0
1	3.59	1	2022/12/22	40	0
1	2.09	1	2022/12/22	79	0
0	0.99	1	2022/12/22	47	0
1	0.05	1	2022/12/22	58	0
1	1.67	1	2022/12/22	35	0
1	11.27	1	2022/12/22	79	0
0	4.09	1	2022/12/22	54	0
0	3.75	1	2022/12/22	34	0
1	0	0	2022/12/22	45	0
1	0	0	2022/12/22	28	0
1	0	0	2022/12/22	35	0
0	0	0	2022/12/22	54	0
1	9.58	1	2022/12/22	77	0
0	20.71	1	2022/12/22	79	0
1	0	0	2022/12/22	31	0
1	0	0	2022/12/22	27	0
0	0	0	2022/12/22	16	0
1	0	0	2022/12/22	23	0
0	0	0	2022/12/22	36	0
1	0	0	2022/12/22	29	0
1	0.1	1	2022/12/22	34	0
1	0	0	2022/12/22	67	0
1	0	0	2022/12/22	93	0
1	0	0	2022/12/22	18	0
1	0	0	2022/12/22	34	0
1	0	0	2022/12/22	84	0
1	3.02	1	2022/12/22	75	0
1	0.86	1	2022/12/22	75	0
0	0	0	2022/12/22	36	0
1	0.5	1	2022/12/22	35	0
1	0	0	2022/12/22	32	0
0	0	0	2022/12/22	56	0
0	0.15	1	2022/12/22	31	0
0	0	0	2022/12/22	36	0
1	0	0	2022/12/22	35	0
0	0	0	2022/12/22	35	0
1	0	0	2022/12/22	90	0
1	0	0	2022/12/22	26	0
0	15.46	1	2022/12/23	94	0
1	0.72	1	2022/12/23	46	0
0	8.29	1	2022/12/23	83	0
0	0.64	1	2022/12/23	61	0
1	0	0	2022/12/23	59	0
1	2.85	1	2022/12/23	39	0
1	0.03	1	2022/12/23	32	0
0	17.56	1	2022/12/23	64	0
1	0.86	1	2022/12/23	56	0
1	0	0	2022/12/23	58	0
1	0	0	2022/12/23	61	0
0	0	0	2022/12/23	34	0
1	0	0	2022/12/23	36	0
1	12.7	1	2022/12/23	38	0
0	0	0	2022/12/23	31	0
0	11.59	1	2022/12/23	62	0
1	0	0	2022/12/23	36	0
1	0.81	1	2022/12/23	53	0
1	0	1	2022/12/23	60	0
0	3.75	1	2022/12/23	85	0
1	1.76	1	2022/12/23	47	0
0	0	0	2022/12/23	31	0
1	0	0	2022/12/23	25	0
1	2.46	1	2022/12/23	58	0
0	0	0	2022/12/23	34	0
1	0.04	1	2022/12/23	56	0
1	0	0	2022/12/23	60	0
1	0	0	2022/12/23	33	0
0	7.29	1	2022/12/23	70	0
0	2.55	1	2022/12/23	63	0
1	0.29	1	2022/12/23	79	0
0	28.63	1	2022/12/23	90	0
1	0.41	1	2022/12/23	49	0
0	0	0	2022/12/23	38	0
1	0.12	1	2022/12/23	29	0
0	0.88	1	2022/12/23	29	0
0	0	0	2022/12/23	31	0
0	0.11	1	2022/12/23	66	0
1	1.96	1	2022/12/23	59	0
1	0	0	2022/12/23	51	0
1	0	0	2022/12/23	37	0
1	0	0	2022/12/23	32	0
0	0	0	2022/12/23	58	0
1	4.5	1	2022/12/23	80	0
0	0.18	1	2022/12/23	37	0
0	0	0	2022/12/23	28	0
1	11.24	1	2022/12/23	74	0
0	3.6	1	2022/12/23	85	0
0	0.83	1	2022/12/23	27	0
0	0.08	1	2022/12/23	40	0
1	0.12	1	2022/12/23	34	0
0	0	0	2022/12/23	65	0
1	0	0	2022/12/23	49	0
1	0	0	2022/12/23	61	0
0	0	0	2022/12/23	70	0
0	0.12	1	2022/12/23	65	0
1	52.86	1	2022/12/23	70	0
1	2.81	1	2022/12/23	63	0
0	0	0	2022/12/23	42	0
0	0	0	2022/12/23	20	0
1	0	0	2022/12/23	27	0
0	0	0	2022/12/23	23	0
0	5.31	1	2022/12/23	65	0
0	0	0	2022/12/23	36	0
1	0	0	2022/12/23	26	0
0	0.23	1	2022/12/23	31	0
0	0.81	1	2022/12/23	79	0
1	0	0	2022/12/23	28	0
1	0.04	1	2022/12/23	25	0
0	0	0	2022/12/23	18	0
1	8.1	1	2022/12/23	64	0
0	1.4	1	2022/12/23	57	0
1	5.17	1	2022/12/23	84	0
0	0	0	2022/12/23	25	0
1	0.05	1	2022/12/23	30	0
1	0	0	2022/12/23	19	0
0	0	0	2022/12/23	56	0
1	0	0	2022/12/23	32	0
1	0	0	2022/12/23	52	0
1	0	0	2022/12/23	28	0
1	0	0	2022/12/23	21	0
0	4.46	1	2022/12/23	54	0
0	0	0	2022/12/23	33	0
1	0	0	2022/12/23	33	0
1	0	0	2022/12/23	31	0
1	0.66	1	2022/12/23	35	0
1	3.42	1	2022/12/23	80	0
0	0	0	2022/12/23	27	0
0	0	0	2022/12/23	32	0
1	0.04	1	2022/12/23	37	0
1	0	0	2022/12/23	27	0
1	0	0	2022/12/23	44	0
1	0.11	1	2022/12/23	37	0
1	0.1	1	2022/12/23	27	0
1	0	0	2022/12/23	57	0
1	0	0	2022/12/23	44	0
1	3.61	1	2022/12/23	43	0
0	0.14	1	2022/12/23	23	0
1	0.31	1	2022/12/23	50	0
0	0	0	2022/12/23	35	0
0	0.59	1	2022/12/23	80	0
0	0.34	1	2022/12/23	87	0
1	26.37	1	2022/12/23	50	0
1	0	0	2022/12/23	28	0
1	1.51	1	2022/12/23	30	0
1	0	0	2022/12/23	28	0
0	0	0	2022/12/23	37	0
1	1.44	1	2022/12/23	29	0
0	0	0	2022/12/23	36	0
1	0	0	2022/12/23	25	0
0	3.63	1	2022/12/24	48	0
0	0	0	2022/12/24	39	0
0	0	0	2022/12/24	44	0
1	0.22	1	2022/12/24	32	0
0	0	0	2022/12/24	53	0
0	0.43	1	2022/12/24	33	0
0	0.11	1	2022/12/24	36	0
1	0.35	1	2022/12/24	32	0
1	0	0	2022/12/24	25	0
0	17.88	1	2022/12/24	71	0
0	0	0	2022/12/24	32	0
0	0	0	2022/12/24	29	0
1	0	0	2022/12/24	31	0
1	2.41	1	2022/12/24	31	0
0	5.98	1	2022/12/24	87	0
1	1.28	1	2022/12/24	74	0
1	4.62	1	2022/12/24	51	0
0	10.2	1	2022/12/24	36	0
0	0.01	1	2022/12/24	29	0
1	0	0	2022/12/24	31	0
1	0	0	2022/12/24	33	0
1	0.32	1	2022/12/24	64	0
1	0	0	2022/12/24	30	0
0	0	0	2022/12/24	31	0
0	1.57	1	2022/12/24	30	0
1	0	0	2022/12/24	33	0
1	0	0	2022/12/24	32	0
0	0	0	2022/12/24	49	0
1	2.58	1	2022/12/24	59	0
0	0.29	1	2022/12/24	59	0
0	0.19	1	2022/12/24	59	0
0	0.94	1	2022/12/24	37	0
0	0	0	2022/12/24	59	0
1	0.68	1	2022/12/24	62	0
0	0	0	2022/12/24	58	0
1	1.23	1	2022/12/24	42	0
1	0	0	2022/12/24	39	0
0	0	0	2022/12/24	71	0
1	8.19	1	2022/12/24	76	0
1	1.22	1	2022/12/24	43	0
1	1.64	1	2022/12/24	54	0
0	5.72	1	2022/12/24	65	0
1	0.18	1	2022/12/24	47	0
1	0	0	2022/12/24	30	0
1	0	0	2022/12/24	68	0
0	14.53	1	2022/12/24	74	0
1	0.36	1	2022/12/24	28	0
1	0	0	2022/12/24	89	0
1	0	0	2022/12/24	37	0
1	0	0	2022/12/24	45	0
0	2.95	1	2022/12/24	68	0
1	0	0	2022/12/24	36	0
0	31.91	1	2022/12/24	66	0
0	4.07	1	2022/12/24	81	0
0	0.53	1	2022/12/24	83	0
0	2.25	1	2022/12/24	68	0
1	9.02	1	2022/12/24	58	0
0	1.97	1	2022/12/24	38	0
1	35.45	1	2022/12/24	63	0
0	0.97	1	2022/12/24	36	0
1	0	0	2022/12/24	75	0
0	1.01	1	2022/12/24	63	0
1	0	0	2022/12/24	41	0
0	0	0	2022/12/24	83	0
1	0	0	2022/12/24	33	0
0	0	0	2022/12/24	36	0
1	0	0	2022/12/24	53	0
1	3.02	1	2022/12/24	77	0
0	0.08	1	2022/12/24	27	0
0	0	0	2022/12/24	41	0
0	20.19	1	2022/12/24	54	0
1	0	0	2022/12/24	23	0
0	1.61	1	2022/12/24	27	0
0	0	0	2022/12/24	22	0
0	6.11	1	2022/12/24	75	0
0	0.72	1	2022/12/24	90	0
0	0	0	2022/12/24	33	0
1	0	0	2022/12/24	32	0
1	0	0	2022/12/24	30	0
0	2.69	1	2022/12/24	83	0
1	0	0	2022/12/24	33	0
1	0	0	2022/12/24	34	0
1	3.9	1	2022/12/24	35	0
0	0	0	2022/12/24	33	0
0	0.67	1	2022/12/24	26	0
1	0.3	1	2022/12/24	29	0
1	0.62	1	2022/12/24	53	0
1	0	0	2022/12/24	28	0
0	0.09	1	2022/12/24	36	0
1	0	0	2022/12/24	30	0
0	0.03	1	2022/12/24	42	0
0	3.8	1	2022/12/24	81	0
0	0	0	2022/12/24	29	0
0	0	0	2022/12/24	43	0
1	0	0	2022/12/24	32	0
1	9.35	1	2022/12/24	78	0
1	0.45	1	2022/12/24	40	0
1	11.25	1	2022/12/24	64	0
0	0	0	2022/12/24	25	0
0	6.34	1	2022/12/24	25	0
1	2.12	1	2022/12/24	43	0
0	0.56	1	2022/12/24	21	0
0	0	0	2022/12/24	28	0
0	0	0	2022/12/24	67	0
0	0	0	2022/12/24	74	0
0	12.02	1	2022/12/24	62	0
0	0.12	1	2022/12/24	51	0
0	0	0	2022/12/24	30	0
1	0	0	2022/12/24	56	0
0	0	0	2022/12/24	83	0
1	1.78	1	2022/12/24	80	0
0	0.03	1	2022/12/24	22	0
1	0	0	2022/12/24	25	0
1	0.06	1	2022/12/24	34	0
1	0.18	1	2022/12/24	42	0
0	0	0	2022/12/24	23	0
0	4.95	1	2022/12/24	68	0
0	1.83	1	2022/12/24	72	0
1	0	0	2022/12/24	35	0
1	0	0	2022/12/24	42	0
0	4.54	1	2022/12/24	67	0
1	0	0	2022/12/24	29	0
1	3.77	1	2022/12/24	64	0
0	0	0	2022/12/24	27	0
1	51.86	1	2022/12/24	65	0
0	67.4	1	2022/12/24	70	0
1	19.53	1	2022/12/24	82	0
1	0.05	1	2022/12/24	28	0
1	0	0	2022/12/24	64	0
1	0	0	2022/12/24	21	0
0	2.43	1	2022/12/24	32	0
1	0	0	2022/12/24	28	0
0	0	0	2022/12/24	58	0
0	0	0	2022/12/24	21	0
0	0.23	1	2022/12/24	49	0
1	0.62	1	2022/12/24	89	0
1	0	0	2022/12/24	31	0
0	0	0	2022/12/24	32	0
1	0	0	2022/12/24	40	0
0	0	0	2022/12/24	20	0
0	0.31	1	2022/12/24	60	0
0	0	0	2022/12/24	34	0
0	0	0	2022/12/24	28	0
0	1.99	1	2022/12/24	32	0
1	0	0	2022/12/24	32	0
1	0.86	1	2022/12/24	55	0
0	0	0	2022/12/24	32	0
0	19.59	1	2022/12/24	70	0
1	0	0	2022/12/24	67	0
1	1.03	1	2022/12/24	68	0
0	0.06	1	2022/12/24	41	0
1	3.29	1	2022/12/24	36	0
0	0	0	2022/12/24	83	0
1	0	0	2022/12/24	31	0
0	0	0	2022/12/24	33	0
1	0.45	1	2022/12/24	53	0
1	0	0	2022/12/24	29	0
1	0	0	2022/12/24	36	0
0	0.07	1	2022/12/24	29	0
0	2.38	1	2022/12/24	34	0
1	51.97	1	2022/12/24	51	0
1	0.09	1	2022/12/24	28	0
1	2.89	1	2022/12/24	59	0
0	0.05	1	2022/12/24	32	0
1	2.28	1	2022/12/24	66	0
0	0	0	2022/12/24	69	0
1	2.62	1	2022/12/24	73	0
1	0	0	2022/12/24	50	0
0	0	0	2022/12/24	26	0
0	0	0	2022/12/24	85	0
1	0	0	2022/12/24	34	0
0	0	0	2022/12/24	28	0
1	0	0	2022/12/24	29	0
1	5	1	2022/12/24	32	0
1	0	0	2022/12/24	42	0
1	0	0	2022/12/24	42	0
1	1.43	1	2022/12/24	79	0
1	5	1	2022/12/24	32	0
1	0	0	2022/12/24	41	0
1	4.47	1	2022/12/24	80	0
0	3.28	1	2022/12/24	41	0
0	2.23	1	2022/12/24	28	0
0	0	0	2022/12/24	15	0
1	2.11	1	2022/12/24	35	0
1	0	0	2022/12/24	35	0
1	0.49	1	2022/12/24	18	0
0	0	0	2022/12/24	70	0
1	0	0	2022/12/24	39	0
1	0.11	1	2022/12/24	51	0
0	0	0	2022/12/24	47	0
1	1.27	1	2022/12/24	44	0
1	0	0	2022/12/24	30	0
0	9.86	1	2022/12/24	38	0
0	0	0	2022/12/24	51	0
1	0.77	1	2022/12/24	48	0
0	0	0	2022/12/24	53	0
1	1.94	1	2022/12/25	33	0
0	2.6	1	2022/12/25	43	0
0	0	0	2022/12/25	38	0
1	0	0	2022/12/25	27	0
1	0	0	2022/12/25	23	0
0	0	0	2022/12/25	38	0
1	0.66	1	2022/12/25	41	0
1	1.61	1	2022/12/25	51	0
1	0.89	1	2022/12/25	66	0
0	0	0	2022/12/25	32	0
1	1.44	1	2022/12/25	34	0
1	0	0	2022/12/25	67	0
1	0	0	2022/12/25	66	0
1	0.91	1	2022/12/25	71	0
0	3.35	1	2022/12/25	81	0
1	2.81	1	2022/12/25	37	0
0	0	0	2022/12/25	39	0
0	0.58	1	2022/12/25	56	0
1	0	0	2022/12/25	36	0
0	0.45	1	2022/12/25	52	0
0	7.01	1	2022/12/25	71	0
0	0	0	2022/12/25	62	0
0	0	0	2022/12/25	41	0
1	0	0	2022/12/25	40	0
0	0	0	2022/12/25	48	0
1	7.26	1	2022/12/25	81	0
0	0.12	1	2022/12/25	32	0
0	8.74	1	2022/12/25	88	0
0	0.47	1	2022/12/25	16	0
1	0	0	2022/12/25	54	0
0	1.26	1	2022/12/25	55	0
0	0	0	2022/12/25	41	0
1	1.53	1	2022/12/25	81	0
1	0.66	1	2022/12/25	60	0
1	0	0	2022/12/25	31	0
0	0	0	2022/12/25	25	0
0	0	0	2022/12/25	52	0
0	0	0	2022/12/25	55	0
1	0	0	2022/12/25	44	0
1	0	0	2022/12/25	29	0
0	0	0	2022/12/25	64	0
0	0	0	2022/12/25	19	0
1	4.94	1	2022/12/25	45	0
1	0	0	2022/12/25	75	0
1	0.79	1	2022/12/25	44	0
0	0	0	2022/12/25	58	0
0	0.54	1	2022/12/25	14	0
1	1.07	1	2022/12/25	40	0
1	0	0	2022/12/25	48	0
0	0.72	1	2022/12/25	81	0
1	0	0	2022/12/25	28	0
1	1.24	1	2022/12/25	61	0
0	3.25	1	2022/12/25	56	0
0	0	0	2022/12/25	25	0
0	0	0	2022/12/25	59	0
0	0.09	1	2022/12/25	29	0
1	2.61	1	2022/12/25	52	0
1	14.02	1	2022/12/25	68	0
0	0	0	2022/12/25	85	0
1	0.15	1	2022/12/25	70	0
1	0	0	2022/12/25	22	0
1	0	0	2022/12/25	32	0
1	1.28	1	2022/12/25	41	0
0	1.34	1	2022/12/25	68	0
1	0	0	2022/12/25	54	0
1	0	0	2022/12/25	48	0
1	2.51	1	2022/12/25	56	0
1	0	0	2022/12/25	62	0
1	0.21	1	2022/12/25	46	0
1	0	1	2022/12/25	38	0
1	30.8	1	2022/12/25	89	0
1	0	0	2022/12/25	76	0
0	0	0	2022/12/25	30	0
0	0.85	1	2022/12/25	65	0
0	5.4	1	2022/12/25	79	0
1	0.36	1	2022/12/25	77	0
1	0	0	2022/12/25	28	0
1	5.43	1	2022/12/25	22	0
0	1.05	1	2022/12/25	51	0
1	3.13	1	2022/12/25	65	0
0	0	0	2022/12/25	53	0
0	3.02	1	2022/12/25	35	0
1	0	0	2022/12/25	22	0
0	0.09	1	2022/12/25	46	0
1	0	0	2022/12/25	81	0
1	0.14	1	2022/12/25	40	0
1	0.57	1	2022/12/25	50	0
0	6.55	1	2022/12/25	57	0
0	0	0	2022/12/25	48	0
1	1.28	1	2022/12/25	64	0
1	0.02	1	2022/12/25	29	0
0	6.51	1	2022/12/25	42	0
1	0.03	1	2022/12/25	61	0
0	1.11	1	2022/12/25	55	0
0	0	0	2022/12/25	46	0
1	0	0	2022/12/25	66	0
1	0	0	2022/12/25	36	0
1	10.18	1	2022/12/25	87	0
0	0.29	1	2022/12/25	16	0
1	4.86	1	2022/12/25	31	0
0	32.54	1	2022/12/25	55	0
1	1.93	1	2022/12/25	55	0
0	18.07	1	2022/12/25	61	0
0	0.32	1	2022/12/25	80	0
0	4.15	1	2022/12/25	37	0
1	0.47	1	2022/12/25	67	0
0	0	0	2022/12/25	74	0
1	0	0	2022/12/25	36	0
0	4.49	1	2022/12/25	72	0
0	0.34	1	2022/12/25	55	0
1	0.03	1	2022/12/25	29	0
0	1.6	1	2022/12/25	40	0
1	8.73	1	2022/12/25	92	0
1	0	0	2022/12/25	57	0
1	0.18	1	2022/12/25	34	0
1	5.8	1	2022/12/25	79	0
0	0.08	1	2022/12/25	43	0
1	9.11	1	2022/12/25	86	0
0	0	0	2022/12/25	21	0
1	0.22	1	2022/12/25	40	0
1	0	0	2022/12/25	23	0
0	1.78	1	2022/12/25	90	0
0	0	0	2022/12/25	29	0
0	5.59	1	2022/12/25	76	0
0	2.73	1	2022/12/25	58	0
1	0.25	1	2022/12/25	35	0
1	0	0	2022/12/25	35	0
0	1.8	1	2022/12/25	69	0
0	0.1	1	2022/12/25	29	0
1	0	0	2022/12/25	40	0
0	0.65	1	2022/12/25	72	0
0	0	0	2022/12/25	29	0
1	1.15	1	2022/12/25	54	0
0	0	0	2022/12/25	39	0
0	5.14	1	2022/12/25	76	0
0	4.54	1	2022/12/25	40	0
1	0	0	2022/12/25	28	0
0	0	0	2022/12/25	27	0
1	0	0	2022/12/25	33	0
1	0	0	2022/12/25	39	0
1	0.04	1	2022/12/25	30	0
0	0.71	1	2022/12/25	45	0
1	0.18	1	2022/12/25	31	0
1	2.31	1	2022/12/25	43	0
1	0	0	2022/12/25	32	0
1	1.96	1	2022/12/25	80	0
1	0.24	1	2022/12/25	36	0
1	5.89	1	2022/12/25	62	0
1	0.5	1	2022/12/25	67	0
0	0.48	1	2022/12/25	36	0
0	0	0	2022/12/25	46	0
1	10.27	1	2022/12/25	22	0
0	0	0	2022/12/25	31	0
0	0	0	2022/12/25	23	0
1	0	0	2022/12/25	25	0
1	0	0	2022/12/25	34	0
1	0.8	1	2022/12/25	78	0
0	0.76	1	2022/12/25	37	0
0	0	0	2022/12/25	25	0
0	0	0	2022/12/25	26	0
1	0	0	2022/12/25	34	0
1	13.47	1	2022/12/25	55	0
1	0.84	1	2022/12/25	64	0
0	0.11	1	2022/12/25	33	0
1	0	0	2022/12/25	66	0
0	0	0	2022/12/25	32	0
1	0	0	2022/12/25	30	0
0	0	0	2022/12/25	20	0
0	2.78	1	2022/12/25	73	0
1	0	0	2022/12/25	33	0
1	5.1	1	2022/12/25	56	0
1	6.21	1	2022/12/25	46	0
1	0.05	1	2022/12/25	65	0
0	2.62	1	2022/12/25	45	0
1	0.15	1	2022/12/25	52	0
1	0	0	2022/12/25	76	0
0	0	0	2022/12/25	84	0
1	0	0	2022/12/25	53	0
0	0.47	1	2022/12/25	66	0
1	4.21	1	2022/12/25	59	0
0	0	0	2022/12/25	33	0
1	12.33	1	2022/12/25	87	0
0	2.83	1	2022/12/25	67	0
0	0.33	1	2022/12/25	33	0
1	2.25	1	2022/12/25	60	0
0	20.17	1	2022/12/25	68	0
0	0.75	1	2022/12/25	51	0
1	8.64	1	2022/12/25	73	0
1	1.69	1	2022/12/25	59	0
0	0	0	2022/12/25	17	0
1	0	0	2022/12/25	54	0
0	5.13	1	2022/12/25	63	0
1	0	0	2022/12/25	32	0
1	0.31	1	2022/12/25	37	0
1	0	0	2022/12/25	24	0
0	0	0	2022/12/25	84	0
1	5.19	1	2022/12/25	52	0
1	2.67	1	2022/12/25	81	0
1	0	0	2022/12/25	35	0
0	0	0	2022/12/25	26	0
0	0	0	2022/12/26	28	0
1	0	0	2022/12/26	26	0
1	7.47	1	2022/12/26	75	0
0	3.25	1	2022/12/26	42	0
1	0	0	2022/12/26	59	0
1	1.37	1	2022/12/26	74	0
0	5.07	1	2022/12/26	73	0
1	0	0	2022/12/26	35	0
0	10.56	1	2022/12/26	48	0
0	0	0	2022/12/26	38	0
0	12.33	1	2022/12/26	84	0
0	2.37	1	2022/12/26	40	0
1	0	0	2022/12/26	32	0
1	2.18	1	2022/12/26	34	0
0	18.09	1	2022/12/26	69	0
0	0	0	2022/12/26	20	0
1	0	0	2022/12/26	31	0
1	23.9	1	2022/12/26	56	0
0	0	0	2022/12/26	38	0
1	0.04	1	2022/12/26	25	0
1	0	0	2022/12/26	57	0
0	3.74	1	2022/12/26	79	0
1	11.1	1	2022/12/26	37	0
1	0	0	2022/12/26	31	0
1	3.05	1	2022/12/26	71	0
0	1.02	1	2022/12/26	79	0
1	1.52	1	2022/12/26	76	0
0	0	0	2022/12/26	36	0
0	0.11	1	2022/12/26	50	0
1	0.23	1	2022/12/26	66	0
0	0	0	2022/12/26	70	0
0	1.38	1	2022/12/26	77	0
0	0.01	1	2022/12/26	37	0
0	0	0	2022/12/26	31	0
0	0.47	1	2022/12/26	39	0
0	0.52	1	2022/12/26	31	0
0	0	0	2022/12/26	34	0
1	0.88	1	2022/12/26	58	0
0	0	0	2022/12/26	40	0
0	0.39	1	2022/12/26	45	0
0	2.34	1	2022/12/26	72	0
1	0	0	2022/12/26	44	0
0	2.64	1	2022/12/26	53	0
0	1.13	1	2022/12/26	55	0
0	7.5	1	2022/12/26	50	0
0	8.76	1	2022/12/26	56	0
1	0	0	2022/12/26	47	0
1	0	0	2022/12/26	28	0
1	0.63	1	2022/12/26	89	0
0	0	0	2022/12/26	63	0
1	0.07	1	2022/12/26	44	0
1	0	0	2022/12/26	25	0
0	0	0	2022/12/26	30	0
1	0	0	2022/12/26	64	0
1	3.29	1	2022/12/26	56	0
1	0	0	2022/12/26	26	0
1	0	0	2022/12/26	39	0
1	1.39	1	2022/12/26	53	0
0	0	0	2022/12/26	68	0
0	0	0	2022/12/26	39	0
1	0	0	2022/12/26	24	0
1	0	0	2022/12/26	63	0
0	0	0	2022/12/26	37	0
1	7.78	1	2022/12/26	67	0
1	0.29	1	2022/12/26	30	0
0	0	0	2022/12/26	61	0
0	0	0	2022/12/26	71	0
0	0	0	2022/12/26	52	0
0	0	0	2022/12/26	23	0
0	0.15	1	2022/12/26	54	0
0	0	0	2022/12/26	29	0
1	0	0	2022/12/26	24	0
1	0	0	2022/12/26	35	0
0	0.45	1	2022/12/26	28	0
0	7.39	1	2022/12/26	75	0
1	0	0	2022/12/26	38	0
0	0.22	1	2022/12/26	40	0
0	0	0	2022/12/26	32	0
1	0	0	2022/12/26	23	0
1	0	0	2022/12/26	17	0
0	0	0	2022/12/26	28	0
1	0.34	1	2022/12/26	34	0
1	0	0	2022/12/26	63	0
1	2.42	1	2022/12/26	33	0
1	0	0	2022/12/26	31	0
1	0	0	2022/12/26	83	0
0	0.03	1	2022/12/26	34	0
0	0	0	2022/12/26	39	0
1	0	0	2022/12/26	42	0
0	0	0	2022/12/26	60	0
0	0	0	2022/12/26	31	0
0	5.06	1	2022/12/26	75	0
1	4.91	1	2022/12/26	68	0
1	0	0	2022/12/26	29	0
1	0	0	2022/12/26	32	0
0	0	0	2022/12/26	30	0
0	0	0	2022/12/26	59	0
0	2.41	1	2022/12/26	32	0
0	0	0	2022/12/26	49	0
1	4.28	1	2022/12/26	60	0
1	6.58	1	2022/12/26	85	0
1	0.44	1	2022/12/26	62	0
1	0	0	2022/12/26	51	0
1	4.48	1	2022/12/26	69	0
1	0.08	1	2022/12/26	27	0
1	18.15	1	2022/12/26	64	0
0	0.01	1	2022/12/26	26	0
1	0	0	2022/12/26	24	0
1	0.06	1	2022/12/26	48	0
0	0	0	2022/12/26	26	0
1	0	0	2022/12/26	34	0
0	0.8	1	2022/12/26	51	0
1	0	0	2022/12/26	59	0
1	31.66	1	2022/12/26	79	0
1	8.45	1	2022/12/26	51	0
0	3.2	1	2022/12/26	50	0
1	0.07	1	2022/12/26	30	0
0	0	0	2022/12/26	27	0
0	0.94	1	2022/12/26	78	0
0	4.06	1	2022/12/26	67	0
0	0	0	2022/12/26	36	0
1	0.23	1	2022/12/26	91	0
0	0.23	1	2022/12/26	76	0
1	2.64	1	2022/12/26	27	0
0	0.39	1	2022/12/26	34	0
0	0.61	1	2022/12/26	47	0
1	0.53	1	2022/12/26	63	0
0	0.34	1	2022/12/26	54	0
1	0.2	1	2022/12/26	35	0
0	0	0	2022/12/26	34	0
0	0	0	2022/12/26	28	0
0	0	0	2022/12/26	68	0
1	0	0	2022/12/26	34	0
1	0	0	2022/12/26	36	0
1	2.39	1	2022/12/26	33	0
0	6.22	1	2022/12/26	64	0
1	1.81	1	2022/12/26	67	0
1	0	0	2022/12/26	21	0
0	6.07	1	2022/12/26	59	0
0	1.22	1	2022/12/26	85	0
1	0.57	1	2022/12/26	84	0
0	0.08	1	2022/12/26	26	0
1	0	0	2022/12/26	56	0
0	0	0	2022/12/26	33	0
0	0	0	2022/12/26	92	0
1	8.82	1	2022/12/26	66	0
1	0.37	1	2022/12/26	74	0
0	1.28	1	2022/12/26	72	0
0	0.03	1	2022/12/26	30	0
1	8.75	1	2022/12/26	55	0
1	0	0	2022/12/26	76	0
1	0	0	2022/12/26	26	0
0	9.87	1	2022/12/26	27	0
1	0	0	2022/12/26	31	0
0	0	0	2022/12/26	33	0
0	0	0	2022/12/26	50	0
1	0	0	2022/12/26	27	0
0	0	0	2022/12/26	70	0
1	2.19	1	2022/12/26	57	0
0	0	0	2022/12/26	36	0
0	0.82	1	2022/12/26	76	0
0	7.4	1	2022/12/26	58	0
1	0	0	2022/12/26	57	0
0	0	0	2022/12/26	59	0
1	21.79	1	2022/12/26	65	0
1	0.06	1	2022/12/26	33	0
1	0	0	2022/12/26	34	0
1	0	0	2022/12/26	45	0
1	0	0	2022/12/26	42	0
0	6.99	1	2022/12/26	58	0
0	0	0	2022/12/26	43	0
0	0	0	2022/12/26	30	0
0	17.62	1	2022/12/26	82	0
0	12.25	1	2022/12/26	61	0
1	0.03	1	2022/12/26	52	0
0	0.25	1	2022/12/26	23	0
1	0.25	1	2022/12/26	58	0
0	0	0	2022/12/26	28	0
1	0	0	2022/12/26	24	0
0	1.17	1	2022/12/26	34	0
1	0.32	1	2022/12/26	27	0
0	0	0	2022/12/26	34	0
1	0.49	1	2022/12/26	60	0
1	0.22	1	2022/12/26	40	0
0	0	0	2022/12/26	23	0
1	18.91	1	2022/12/26	36	0
1	1.22	1	2022/12/26	46	0
1	1.85	1	2022/12/26	26	0
1	0	0	2022/12/26	88	0
1	2.04	1	2022/12/26	50	0
1	0	0	2022/12/26	29	0
1	0	0	2022/12/26	25	0
0	0	0	2022/12/26	32	0
1	0	0	2022/12/26	55	0
0	0	0	2022/12/26	42	0
0	0	0	2022/12/26	27	0
1	0	0	2022/12/26	34	0
1	0	0	2022/12/26	35	0
1	0	0	2022/12/26	44	0
0	42.49	1	2022/12/26	66	0
1	0	0	2022/12/26	34	0
1	0.03	1	2022/12/26	33	0
1	0	0	2022/12/26	22	0
0	2.57	1	2022/12/26	52	0
1	0	0	2022/12/26	24	0
0	2.3	1	2022/12/26	37	0
1	0.07	1	2022/12/26	33	0
1	0.32	1	2022/12/26	31	0
0	8.68	1	2022/12/26	67	0
1	0	0	2022/12/26	50	0
0	1.51	1	2022/12/26	51	0
1	1.69	1	2022/12/26	58	0
0	0.12	1	2022/12/26	32	0
1	0	0	2022/12/26	56	0
0	5.96	1	2022/12/26	42	0
1	0.95	1	2022/12/26	34	0
0	0	0	2022/12/26	28	0
0	1.61	1	2022/12/26	54	0
1	0.63	1	2022/12/26	45	0
1	0	0	2022/12/26	37	0
1	2.42	1	2022/12/26	33	0
1	2.66	1	2022/12/26	53	0
0	0.51	1	2022/12/26	40	0
0	0	1	2022/12/26	22	0
0	0	0	2022/12/26	26	0
0	0	0	2022/12/26	19	0
0	0	0	2022/12/26	35	0
1	0	0	2022/12/26	40	0
0	2.15	1	2022/12/26	37	0
1	4.67	1	2022/12/26	39	0
1	0.04	1	2022/12/26	46	0
0	0	0	2022/12/26	38	0
0	0	1	2022/12/26	53	0
0	0	0	2022/12/26	33	0
1	0	0	2022/12/26	38	0
1	0	0	2022/12/26	31	0
1	0.16	1	2022/12/26	70	0
0	1.2	1	2022/12/26	56	0
0	0	0	2022/12/26	36	0
0	0	0	2022/12/26	42	0
1	0	0	2022/12/26	23	0
0	0	0	2022/12/26	27	0
1	0	0	2022/12/26	72	0
1	0.23	1	2022/12/26	34	0
0	0	0	2022/12/26	21	0
0	0.03	1	2022/12/26	15	0
1	0	0	2022/12/26	24	0
1	0	0	2022/12/26	30	0
0	0.11	1	2022/12/26	18	0
1	0	0	2022/12/26	44	0
1	4.57	1	2022/12/26	66	0
1	0	0	2022/12/26	35	0
1	25.32	1	2022/12/26	65	0
0	1.37	1	2022/12/26	29	0
1	0	0	2022/12/26	33	0
1	0	0	2022/12/26	45	0
1	1.62	1	2022/12/26	54	0
1	0	0	2022/12/26	30	0
1	0	0	2022/12/26	58	0
1	0.08	1	2022/12/26	38	0
1	1.59	1	2022/12/26	38	0
1	0.5	1	2022/12/26	36	0
1	0	0	2022/12/26	16	0
1	0	0	2022/12/26	24	0
0	0	0	2022/12/26	30	0
1	0	0	2022/12/26	31	0
0	16.77	1	2022/12/26	37	0
1	1.83	1	2022/12/26	81	0
0	0	0	2022/12/26	35	0
0	0	0	2022/12/26	33	0
1	1.78	1	2022/12/26	59	0
1	0	0	2022/12/26	30	0
1	0	0	2022/12/26	36	0
1	0	0	2022/12/26	30	0
0	0	0	2022/12/26	51	0
1	0.12	1	2022/12/26	57	0
0	8.53	1	2022/12/26	89	0
1	0	0	2022/12/26	31	0
1	3.32	1	2022/12/26	50	0
1	1.72	1	2022/12/26	23	0
0	0	0	2022/12/26	87	0
1	2.48	1	2022/12/26	72	0
0	0.31	1	2022/12/26	14	0
0	0	0	2022/12/26	29	0
1	0.79	1	2022/12/26	58	0
1	0	0	2022/12/26	31	0
0	2.66	1	2022/12/26	87	0
1	0	0	2022/12/26	33	0
0	0.61	1	2022/12/26	51	0
1	0.32	1	2022/12/26	41	0
1	0	0	2022/12/26	24	0
1	0.05	1	2022/12/26	27	0
1	0	0	2022/12/26	33	0
1	2.9	1	2022/12/26	80	0
0	0.19	1	2022/12/26	38	0
0	2.89	1	2022/12/26	27	0
1	0	0	2022/12/27	22	0
0	0.27	1	2022/12/27	72	0
1	0.03	1	2022/12/27	39	0
1	0.09	1	2022/12/27	38	0
0	3.34	1	2022/12/27	74	0
0	0.37	1	2022/12/27	45	0
0	0	0	2022/12/27	31	0
1	0	0	2022/12/27	36	0
1	0	0	2022/12/27	23	0
1	0	0	2022/12/27	48	0
1	4.01	1	2022/12/27	59	0
1	0.39	1	2022/12/27	63	0
1	2.79	1	2022/12/27	38	0
0	0	0	2022/12/27	35	0
1	2.44	1	2022/12/27	66	0
0	3.95	1	2022/12/27	64	0
0	2.42	1	2022/12/27	62	0
1	0.67	1	2022/12/27	64	0
1	3.52	1	2022/12/27	78	0
0	0	0	2022/12/27	35	0
0	29.93	1	2022/12/27	75	0
1	0	0	2022/12/27	30	0
0	0.93	1	2022/12/27	37	0
1	0	0	2022/12/27	72	0
1	0	0	2022/12/27	34	0
0	0	0	2022/12/27	54	0
1	8.71	1	2022/12/27	76	0
1	0	0	2022/12/27	38	0
1	0	0	2022/12/27	49	0
1	0	0	2022/12/27	42	0
0	0	0	2022/12/27	31	0
1	0	0	2022/12/27	25	0
1	0	0	2022/12/27	37	0
1	0.57	1	2022/12/27	52	0
0	0	0	2022/12/27	35	0
1	2.07	1	2022/12/27	53	0
0	0.72	1	2022/12/27	69	0
1	0	0	2022/12/27	22	0
0	1.55	1	2022/12/27	70	0
1	0	0	2022/12/27	53	0
0	4.8	1	2022/12/27	55	0
1	0	0	2022/12/27	54	0
1	2.8	1	2022/12/27	67	0
0	0.43	1	2022/12/27	69	0
0	22.08	1	2022/12/27	68	0
1	0.64	1	2022/12/27	58	0
0	3.18	1	2022/12/27	78	0
0	12.58	1	2022/12/27	70	0
1	0	0	2022/12/27	40	0
1	0	0	2022/12/27	68	0
0	1.04	1	2022/12/27	68	0
0	0	0	2022/12/27	30	0
0	0	0	2022/12/27	29	0
0	0	0	2022/12/27	30	0
1	2.58	1	2022/12/27	60	0
1	47.05	1	2022/12/27	92	0
0	0	0	2022/12/27	29	0
1	0	0	2022/12/27	26	0
1	0	0	2022/12/27	24	0
1	0	0	2022/12/27	32	0
1	0	0	2022/12/27	34	0
0	0	0	2022/12/27	34	0
1	0.46	1	2022/12/27	42	0
1	0	0	2022/12/27	66	0
0	0	0	2022/12/27	36	0
0	0	0	2022/12/27	32	0
1	0	0	2022/12/27	58	0
1	0	0	2022/12/27	33	0
0	0.14	1	2022/12/27	32	0
0	0	0	2022/12/27	30	0
1	4.68	1	2022/12/27	67	0
1	0	0	2022/12/27	30	0
0	2.29	1	2022/12/27	52	0
0	0	0	2022/12/27	46	0
0	11.08	1	2022/12/27	83	0
1	0.72	1	2022/12/27	51	0
0	0.42	1	2022/12/27	46	0
1	0	0	2022/12/27	36	0
0	0	0	2022/12/27	34	0
0	14.32	1	2022/12/27	80	0
0	1.33	1	2022/12/27	32	0
0	7.33	1	2022/12/27	37	0
1	0.36	1	2022/12/27	16	0
1	0	0	2022/12/27	24	0
0	0.05	1	2022/12/27	56	0
0	29.7	1	2022/12/27	83	0
0	22.42	1	2022/12/27	78	0
0	1.06	1	2022/12/27	51	0
1	0	0	2022/12/27	24	0
1	0	0	2022/12/27	31	0
1	0	0	2022/12/27	34	0
1	15.47	1	2022/12/27	12	0
1	6.75	1	2022/12/27	70	0
1	6.26	1	2022/12/27	79	0
1	0	0	2022/12/27	41	0
0	1.39	1	2022/12/27	81	0
0	0.78	1	2022/12/27	74	0
1	6.28	1	2022/12/27	80	0
0	33.72	1	2022/12/27	76	0
1	0	0	2022/12/27	50	0
1	0.23	1	2022/12/27	49	0
1	0.43	1	2022/12/27	37	0
1	7.3	1	2022/12/27	64	0
1	0	0	2022/12/27	34	0
0	0.9	1	2022/12/27	40	0
1	0	0	2022/12/27	31	0
1	0	0	2022/12/27	67	0
0	0.02	1	2022/12/27	80	0
0	2.79	1	2022/12/27	73	0
1	0	0	2022/12/27	50	0
1	0	0	2022/12/27	88	0
1	1.34	1	2022/12/27	69	0
0	0	0	2022/12/27	65	0
1	0.09	1	2022/12/27	52	0
0	3.56	1	2022/12/27	75	0
1	12.63	1	2022/12/27	55	0
0	0	0	2022/12/27	57	0
0	4.22	1	2022/12/27	83	0
0	2.88	1	2022/12/27	76	0
1	0	0	2022/12/27	51	0
1	0	0	2022/12/27	65	0
1	0	0	2022/12/27	32	0
1	0	0	2022/12/27	38	0
0	1.22	1	2022/12/27	37	0
0	6.4	1	2022/12/27	70	0
1	0	0	2022/12/27	35	0
0	0	0	2022/12/27	73	0
0	0	0	2022/12/27	37	0
0	0	0	2022/12/27	23	0
0	4.67	1	2022/12/27	85	0
1	0	0	2022/12/27	50	0
1	11.62	1	2022/12/27	67	0
0	0.87	1	2022/12/27	71	0
1	0.53	1	2022/12/27	61	0
0	2.32	1	2022/12/27	72	0
1	0	0	2022/12/27	48	0
0	0	0	2022/12/27	30	0
1	0.52	1	2022/12/27	29	0
1	0	0	2022/12/27	37	0
1	0	0	2022/12/27	24	0
1	0	0	2022/12/27	50	0
1	0.6	1	2022/12/27	54	0
0	0	0	2022/12/27	40	0
1	0	0	2022/12/27	32	0
0	0	0	2022/12/27	30	0
1	0	0	2022/12/27	27	0
0	0	0	2022/12/27	21	0
1	0	0	2022/12/27	33	0
1	7.87	1	2022/12/27	18	0
1	0.68	1	2022/12/27	46	0
1	0	0	2022/12/27	30	0
1	0	0	2022/12/27	29	0
1	0.18	1	2022/12/27	27	0
0	0	0	2022/12/27	26	0
0	30.66	1	2022/12/27	43	0
1	0.43	1	2022/12/27	70	0
1	0	0	2022/12/27	47	0
0	5.14	1	2022/12/27	56	0
1	17.4	1	2022/12/27	70	0
1	0	0	2022/12/27	34	0
1	0	0	2022/12/27	26	0
0	0	0	2022/12/27	33	0
1	0	0	2022/12/27	79	0
1	15.39	1	2022/12/27	67	0
1	0.22	1	2022/12/27	51	0
0	3.52	1	2022/12/27	72	0
1	0.22	1	2022/12/27	52	0
0	19.76	1	2022/12/27	73	0
1	0	1	2022/12/27	60	0
1	0	0	2022/12/27	46	0
0	0	0	2022/12/27	36	0
0	0.01	1	2022/12/27	52	0
0	5.89	1	2022/12/27	68	0
0	23.65	1	2022/12/27	47	0
1	0	0	2022/12/27	32	0
1	0	0	2022/12/27	21	0
1	0	0	2022/12/27	35	0
1	1.52	1	2022/12/27	58	0
1	0	0	2022/12/27	26	0
0	0	0	2022/12/27	19	0
1	4.9	1	2022/12/27	34	0
1	0.52	1	2022/12/27	32	0
1	0	0	2022/12/27	33	0
1	52.67	1	2022/12/27	75	0
1	2.43	1	2022/12/27	62	0
1	1.73	1	2022/12/27	77	0
1	0	0	2022/12/27	83	0
0	15.39	1	2022/12/27	77	0
0	0.2	1	2022/12/27	72	0
0	3.86	1	2022/12/27	55	0
0	0.91	1	2022/12/27	76	0
1	0.21	1	2022/12/27	69	0
0	34.08	1	2022/12/27	56	0
1	0	0	2022/12/27	46	0
1	0	1	2022/12/27	60	0
0	0	0	2022/12/27	40	0
1	0	0	2022/12/27	35	0
0	0	0	2022/12/27	57	0
0	0	0	2022/12/27	24	0
1	6.43	1	2022/12/27	66	0
0	0	0	2022/12/27	78	0
0	0	0	2022/12/27	52	0
1	20.39	1	2022/12/27	59	0
1	1.51	1	2022/12/27	51	0
1	0	0	2022/12/27	24	0
1	0	1	2022/12/27	36	0
0	0	0	2022/12/27	61	0
0	0	0	2022/12/27	43	0
1	0.36	1	2022/12/27	60	0
1	0	0	2022/12/27	30	0
1	1.56	1	2022/12/27	33	0
1	2.52	1	2022/12/27	56	0
0	3.81	1	2022/12/27	79	0
0	0	0	2022/12/27	55	0
1	0	0	2022/12/27	25	0
0	2.69	1	2022/12/27	89	0
0	0	1	2022/12/27	54	0
1	7.32	1	2022/12/27	47	0
0	9.72	1	2022/12/27	59	0
1	0.2	1	2022/12/27	62	0
1	0.15	1	2022/12/27	40	0
0	0	0	2022/12/27	18	0
1	0.17	1	2022/12/27	34	0
0	1.21	1	2022/12/27	65	0
0	0	0	2022/12/27	23	0
1	0	0	2022/12/27	25	0
1	10.01	1	2022/12/27	85	0
0	23.96	1	2022/12/27	57	0
0	0	0	2022/12/27	39	0
1	0	0	2022/12/27	31	0
0	0	0	2022/12/27	52	0
0	0	0	2022/12/27	21	0
1	2.09	1	2022/12/27	80	0
0	0.12	1	2022/12/27	37	0
1	0.89	1	2022/12/27	53	0
1	5.22	1	2022/12/27	55	0
1	0	0	2022/12/27	29	0
0	0	0	2022/12/27	9	0
0	0	0	2022/12/27	19	0
1	0.3	1	2022/12/27	67	0
1	0	0	2022/12/27	35	0
1	0.05	1	2022/12/27	44	0
0	16.49	1	2022/12/27	52	0
1	2.75	1	2022/12/27	45	0
1	5.72	1	2022/12/27	81	0
0	0	0	2022/12/27	29	0
1	11.99	1	2022/12/27	75	0
1	0	0	2022/12/27	52	0
0	23.99	1	2022/12/27	75	0
1	1.9	1	2022/12/27	82	0
0	12.05	1	2022/12/27	75	0
1	3.85	1	2022/12/27	88	0
1	0.05	1	2022/12/27	46	0
0	0	0	2022/12/27	52	0
1	6.8	1	2022/12/27	59	0
0	0	0	2022/12/27	25	0
1	1.11	1	2022/12/27	80	0
1	0	0	2022/12/27	44	0
1	0.61	1	2022/12/27	47	0
1	0.34	1	2022/12/27	30	0
1	0	0	2022/12/27	32	0
0	0	0	2022/12/27	32	0
1	0	0	2022/12/27	69	0
1	0	0	2022/12/27	24	0
1	5.27	1	2022/12/27	59	0
0	0	0	2022/12/27	24	0
1	0	0	2022/12/27	33	0
1	0	0	2022/12/27	37	0
0	0	0	2022/12/27	24	0
1	1.97	1	2022/12/27	84	0
1	0	0	2022/12/27	39	0
1	1.63	1	2022/12/27	82	0
0	18.71	1	2022/12/27	68	0
1	0.18	1	2022/12/27	29	0
1	8.87	1	2022/12/27	93	0
1	0	0	2022/12/27	43	0
0	0	0	2022/12/27	78	0
0	0.18	1	2022/12/27	26	0
1	18.79	1	2022/12/27	64	0
1	0.24	1	2022/12/27	47	0
1	0.1	1	2022/12/27	30	0
0	4.37	1	2022/12/27	42	0
1	4.06	1	2022/12/27	56	0
1	0	0	2022/12/27	33	0
1	0.67	1	2022/12/27	49	0
0	0.13	1	2022/12/27	23	0
0	0	0	2022/12/27	15	0
1	0.41	1	2022/12/27	53	0
1	0.16	1	2022/12/27	32	0
1	0	0	2022/12/27	54	0
1	0	0	2022/12/27	27	0
0	7.99	1	2022/12/27	74	0
0	0	0	2022/12/27	30	0
0	0.07	1	2022/12/27	43	0
1	0	0	2022/12/27	21	0
0	0	0	2022/12/27	23	0
0	0.79	1	2022/12/27	75	0
1	0.77	1	2022/12/27	54	0
1	0	0	2022/12/27	63	0
1	0	0	2022/12/27	23	0
1	0	0	2022/12/27	45	0
1	0.41	1	2022/12/27	28	0
1	2.39	1	2022/12/27	25	0
1	0	0	2022/12/27	51	0
1	0	0	2022/12/27	25	0
1	0	0	2022/12/27	55	0
1	0	0	2022/12/27	54	0
0	0.4	1	2022/12/27	40	0
1	3.83	1	2022/12/27	59	0
1	0	0	2022/12/27	41	0
0	1.86	1	2022/12/27	59	0
0	0	0	2022/12/27	25	0
1	0	0	2022/12/27	30	0
1	0	0	2022/12/27	24	0
0	2.83	1	2022/12/27	82	0
0	0	0	2022/12/27	21	0
1	17.05	1	2022/12/27	73	0
1	6.83	1	2022/12/27	80	0
0	0	0	2022/12/27	35	0
1	2.97	1	2022/12/27	54	0
0	0	0	2022/12/27	26	0
1	1.02	1	2022/12/27	52	0
1	0	0	2022/12/27	70	0
0	1.89	1	2022/12/27	34	0
0	0.11	1	2022/12/27	32	0
1	0.49	1	2022/12/27	33	0
1	0.74	1	2022/12/27	75	0
1	0	0	2022/12/27	51	0
1	0	0	2022/12/27	32	0
0	0	0	2022/12/27	22	0
1	0	0	2022/12/27	46	0
0	0.88	1	2022/12/27	59	0
1	0	0	2022/12/27	40	0
1	5.61	1	2022/12/27	60	0
1	0	0	2022/12/27	29	0
1	10.88	1	2022/12/27	66	0
0	0	0	2022/12/27	24	0
1	0	0	2022/12/27	29	0
0	0	0	2022/12/27	16	0
1	1.63	1	2022/12/27	90	0
0	3.25	1	2022/12/27	62	0
0	8.6	1	2022/12/27	56	0
1	0	0	2022/12/27	56	0
1	0	0	2022/12/27	23	0
0	1.85	1	2022/12/27	70	0
1	0	0	2022/12/27	22	0
0	0	0	2022/12/27	24	0
1	0.17	1	2022/12/27	68	0
1	0	0	2022/12/27	77	0
1	0	0	2022/12/27	23	0
1	0	0	2022/12/27	25	0
1	0	0	2022/12/27	31	0
1	0	0	2022/12/27	23	0
1	0	0	2022/12/27	34	0
1	0.42	1	2022/12/27	37	0
1	0	0	2022/12/27	30	0
1	0.23	1	2022/12/27	19	0
1	29.24	1	2022/12/27	59	0
1	0	0	2022/12/27	28	0
0	0	0	2022/12/27	31	0
1	0	0	2022/12/27	26	0
1	0.27	1	2022/12/27	37	0
1	3.13	1	2022/12/27	34	0
1	0.17	1	2022/12/27	56	0
1	0.06	1	2022/12/27	53	0
1	0	0	2022/12/27	24	0
1	1.5	1	2022/12/27	49	0
0	0.52	1	2022/12/27	45	0
1	0	0	2022/12/27	53	0
0	3.63	1	2022/12/27	50	0
0	0	0	2022/12/27	55	0
1	0	0	2022/12/27	33	0
1	0.78	1	2022/12/27	41	0
0	0	0	2022/12/27	82	0
1	5.39	1	2022/12/27	33	0
1	0.44	1	2022/12/27	81	0
0	26.19	1	2022/12/27	58	0
1	0.04	1	2022/12/27	40	0
1	0	0	2022/12/27	35	0
1	0	0	2022/12/27	15	0
1	0.07	1	2022/12/27	17	0
1	0	0	2022/12/27	23	0
1	0	0	2022/12/27	36	0
1	19.16	1	2022/12/27	84	0
1	0	0	2022/12/27	37	0
0	0	0	2022/12/27	45	0
1	0.62	1	2022/12/27	58	0
1	0	0	2022/12/27	20	0
1	23.66	1	2022/12/27	72	0
1	0	0	2022/12/27	28	0
0	0	0	2022/12/27	60	0
0	0	0	2022/12/27	43	0
1	0.21	1	2022/12/27	39	0
1	5.28	1	2022/12/27	70	0
0	0.23	1	2022/12/27	58	0
1	0.02	1	2022/12/27	35	0
1	2.04	1	2022/12/27	41	0
0	0	0	2022/12/27	19	0
1	3.01	1	2022/12/27	50	0
1	0.5	1	2022/12/27	37	0
0	0	0	2022/12/27	40	0
1	0	0	2022/12/27	35	0
1	0	0	2022/12/27	30	0
1	0.2	1	2022/12/27	40	0
1	0.05	1	2022/12/27	38	0
1	0	0	2022/12/27	29	0
1	0	0	2022/12/27	34	0
1	0.78	1	2022/12/27	69	0
1	0	0	2022/12/27	32	0
0	0	0	2022/12/27	42	0
1	1.09	1	2022/12/27	65	0
0	3.06	1	2022/12/27	59	0
0	0	0	2022/12/27	32	0
0	2.15	1	2022/12/27	59	0
0	0	0	2022/12/27	35	0
1	0	0	2022/12/27	35	0
1	0	0	2022/12/27	43	0
1	0.96	1	2022/12/27	26	0
0	0	0	2022/12/27	34	0
1	0	0	2022/12/27	31	0
1	4.01	1	2022/12/27	47	0
1	0	0	2022/12/27	23	0
1	1.07	1	2022/12/27	49	0
1	4.21	1	2022/12/27	84	0
1	2.02	1	2022/12/27	87	0
1	1.65	1	2022/12/27	58	0
1	0	0	2022/12/27	28	0
0	0	0	2022/12/27	25	0
0	2	1	2022/12/27	45	0
1	2.02	1	2022/12/27	48	0
1	0	0	2022/12/28	41	0
1	0	0	2022/12/28	52	0
0	0	0	2022/12/28	46	0
1	0	0	2022/12/28	39	0
1	14.61	1	2022/12/28	70	0
1	0	0	2022/12/28	41	0
0	0.05	1	2022/12/28	35	0
1	0.53	1	2022/12/28	32	0
1	0	0	2022/12/28	28	0
0	0	0	2022/12/28	40	0
1	8.09	1	2022/12/28	53	0
0	0.13	1	2022/12/28	32	0
1	0	0	2022/12/28	63	0
0	1.55	1	2022/12/28	65	0
1	0	0	2022/12/28	68	0
1	0.28	1	2022/12/28	49	0
1	4.72	1	2022/12/28	27	0
1	0	0	2022/12/28	62	0
0	0	0	2022/12/28	24	0
1	0	0	2022/12/28	60	0
1	0.14	1	2022/12/28	36	0
1	8.81	1	2022/12/28	65	0
1	0	0	2022/12/28	48	0
0	0	0	2022/12/28	48	0
0	0	0	2022/12/28	30	0
1	0	0	2022/12/28	44	0
1	0	0	2022/12/28	78	0
1	1.13	1	2022/12/28	81	0
1	1.17	1	2022/12/28	68	0
1	0	0	2022/12/28	22	0
1	2.83	1	2022/12/28	35	0
0	7.55	1	2022/12/28	64	0
1	0	0	2022/12/28	35	0
1	0.24	1	2022/12/28	44	0
1	0	0	2022/12/28	28	0
0	2.67	1	2022/12/28	79	0
1	0	0	2022/12/28	81	0
1	1.21	1	2022/12/28	56	0
0	0	0	2022/12/28	34	0
1	0.11	1	2022/12/28	33	0
0	1.04	1	2022/12/28	50	0
1	0	0	2022/12/28	35	0
0	0	0	2022/12/28	40	0
1	0	0	2022/12/28	75	0
1	0	0	2022/12/28	36	0
1	0	0	2022/12/28	68	0
1	0	0	2022/12/28	29	0
1	0	0	2022/12/28	40	0
0	0	0	2022/12/28	44	0
1	0	0	2022/12/28	19	0
1	0	0	2022/12/28	23	0
1	0	0	2022/12/28	32	0
1	0	0	2022/12/28	34	0
1	0	0	2022/12/28	81	0
1	0.04	1	2022/12/28	40	0
0	0	0	2022/12/28	24	0
0	0	0	2022/12/28	19	0
0	24.83	1	2022/12/28	82	0
1	8.41	1	2022/12/28	82	0
0	0.25	1	2022/12/28	33	0
1	3.18	1	2022/12/28	60	0
1	1.64	1	2022/12/28	57	0
1	0	1	2022/12/28	44	0
1	10.22	1	2022/12/28	85	0
0	0	0	2022/12/28	86	0
1	0	0	2022/12/28	38	0
1	1.7	1	2022/12/28	41	0
1	9.24	1	2022/12/28	80	0
1	0.03	1	2022/12/28	61	0
0	0.83	1	2022/12/28	30	0
0	1.85	1	2022/12/28	63	0
1	4.49	1	2022/12/28	61	0
1	0	0	2022/12/28	34	0
0	0.04	1	2022/12/28	31	0
0	0	0	2022/12/28	68	0
0	12.64	1	2022/12/28	51	0
1	0.91	1	2022/12/28	43	0
1	0.37	1	2022/12/28	59	0
1	0	0	2022/12/28	64	0
1	9.26	1	2022/12/28	83	0
1	0	0	2022/12/28	45	0
1	0	0	2022/12/28	16	0
1	1.04	1	2022/12/28	50	0
0	0	0	2022/12/28	34	0
1	5.88	1	2022/12/28	88	0
1	0	0	2022/12/28	53	0
0	0	0	2022/12/28	37	0
0	1.07	1	2022/12/28	67	0
1	0	0	2022/12/28	36	0
0	0.9	1	2022/12/28	39	0
1	2.08	1	2022/12/28	63	0
0	1.37	1	2022/12/28	56	0
0	0.52	1	2022/12/28	50	0
0	0	0	2022/12/28	65	0
0	15.18	1	2022/12/28	84	0
0	2.58	1	2022/12/28	34	0
0	0	0	2022/12/28	15	0
1	2.22	1	2022/12/28	70	0
1	0	0	2022/12/28	18	0
0	3.09	1	2022/12/28	37	0
1	0.42	1	2022/12/28	71	0
0	8.03	1	2022/12/28	80	0
1	0	0	2022/12/28	22	0
0	4.15	1	2022/12/28	30	0
1	0.2	1	2022/12/28	43	0
1	0.16	1	2022/12/28	45	0
1	0	0	2022/12/28	39	0
0	1.02	1	2022/12/28	50	0
0	0	0	2022/12/28	34	0
1	0	0	2022/12/28	56	0
1	0.43	1	2022/12/28	67	0
1	0	0	2022/12/28	72	0
0	0	0	2022/12/28	36	0
1	0	0	2022/12/28	76	0
1	0.1	1	2022/12/28	34	0
0	0	0	2022/12/28	45	0
1	0	0	2022/12/28	34	0
0	0	0	2022/12/28	36	0
1	3.7	1	2022/12/28	75	0
1	0	0	2022/12/28	69	0
1	0	0	2022/12/28	30	0
0	1.15	1	2022/12/28	33	0
0	28.73	1	2022/12/28	85	0
0	27.54	1	2022/12/28	74	0
0	0	0	2022/12/28	19	0
1	0	0	2022/12/28	30	0
0	0	0	2022/12/28	43	0
0	11.12	1	2022/12/28	59	0
0	0	0	2022/12/28	88	0
1	0	0	2022/12/28	30	0
1	0	0	2022/12/28	22	0
0	0.58	1	2022/12/28	50	0
0	0	0	2022/12/28	51	0
0	17.08	1	2022/12/28	44	0
0	0	0	2022/12/28	80	0
1	0	0	2022/12/28	58	0
1	0	0	2022/12/28	50	0
1	0	0	2022/12/28	76	0
0	0	0	2022/12/28	62	0
0	0.88	1	2022/12/28	71	0
0	0	0	2022/12/28	27	0
1	0.09	1	2022/12/28	35	0
1	0.11	1	2022/12/28	32	0
0	0	0	2022/12/28	83	0
0	0	0	2022/12/28	17	0
0	0	0	2022/12/28	29	0
0	0	0	2022/12/28	21	0
0	0	0	2022/12/28	70	0
1	0	0	2022/12/28	37	0
0	0	0	2022/12/28	30	0
1	2.41	1	2022/12/28	82	0
0	0	0	2022/12/28	43	0
0	0	0	2022/12/28	50	0
1	0	0	2022/12/28	27	0
1	0.07	1	2022/12/28	22	0
1	7.06	1	2022/12/28	60	0
0	0	0	2022/12/28	30	0
1	0	0	2022/12/28	33	0
1	0	0	2022/12/28	25	0
1	0	0	2022/12/28	33	0
0	0	0	2022/12/28	32	0
1	0	0	2022/12/28	34	0
1	0	0	2022/12/28	36	0
1	2.2	1	2022/12/28	59	0
1	14.12	1	2022/12/28	66	0
0	0	0	2022/12/28	41	0
0	0	0	2022/12/28	23	0
1	9.35	1	2022/12/28	78	0
1	3.63	1	2022/12/28	54	0
0	0.15	1	2022/12/28	47	0
1	0	0	2022/12/28	49	0
0	6.09	1	2022/12/28	82	0
1	0.42	1	2022/12/28	25	0
0	0.57	1	2022/12/28	62	0
1	0	0	2022/12/28	50	0
0	1.7	1	2022/12/28	64	0
0	0.69	1	2022/12/28	82	0
1	0.01	1	2022/12/28	28	0
0	18.57	1	2022/12/28	87	0
1	0	0	2022/12/28	56	0
0	0	0	2022/12/28	33	0
1	1.6	1	2022/12/28	67	0
1	0.89	1	2022/12/28	59	0
1	0	0	2022/12/28	50	0
1	0	0	2022/12/28	32	0
1	0.91	1	2022/12/28	63	0
1	0	0	2022/12/28	45	0
1	1.63	1	2022/12/28	56	0
1	0.11	1	2022/12/28	48	0
1	0	0	2022/12/28	37	0
0	1.15	1	2022/12/28	41	0
0	0.11	1	2022/12/28	59	0
1	24.32	1	2022/12/28	58	0
1	0.02	1	2022/12/28	35	0
0	21.02	1	2022/12/28	48	0
0	0	0	2022/12/28	26	0
0	3.68	1	2022/12/28	66	0
1	1.53	1	2022/12/28	74	0
1	0	0	2022/12/28	29	0
1	0.92	1	2022/12/28	43	0
0	0	0	2022/12/28	27	0
0	0	0	2022/12/28	31	0
0	0.58	1	2022/12/28	64	0
0	0	0	2022/12/28	37	0
1	0	0	2022/12/28	66	0
0	0.03	1	2022/12/28	29	0
1	5.31	1	2022/12/28	65	0
0	1.28	1	2022/12/28	35	0
0	0	0	2022/12/28	73	0
1	0	0	2022/12/28	60	0
1	1.59	1	2022/12/28	36	0
1	1.58	1	2022/12/28	43	0
0	0	0	2022/12/28	83	0
1	0	0	2022/12/28	37	0
1	0.14	1	2022/12/28	65	0
1	0	0	2022/12/28	27	0
1	0	0	2022/12/28	40	0
1	0.02	1	2022/12/28	34	0
0	25.62	1	2022/12/28	23	0
1	0	0	2022/12/28	29	0
0	0	0	2022/12/28	31	0
1	0	0	2022/12/28	68	0
0	0.22	1	2022/12/28	37	0
1	0	0	2022/12/28	39	0
0	41.27	1	2022/12/28	90	0
1	0	0	2022/12/28	48	0
1	0	0	2022/12/28	26	0
0	0	0	2022/12/28	32	0
1	0.14	1	2022/12/28	34	0
0	0.23	1	2022/12/28	34	0
0	10.81	1	2022/12/28	84	0
0	0	0	2022/12/28	52	0
1	0	0	2022/12/28	30	0
0	0	0	2022/12/28	48	0
1	0	0	2022/12/28	36	0
0	0.75	1	2022/12/28	55	0
0	0	0	2022/12/28	26	0
0	0	0	2022/12/28	50	0
0	3.63	1	2022/12/28	51	0
0	0.01	1	2022/12/28	23	0
0	0	0	2022/12/28	31	0
1	1.31	1	2022/12/28	69	0
1	0	0	2022/12/28	26	0
0	9.46	1	2022/12/28	79	0
0	0.8	1	2022/12/28	85	0
1	1.22	1	2022/12/28	60	0
1	0	0	2022/12/28	55	0
1	0	0	2022/12/28	32	0
1	0	0	2022/12/28	31	0
1	0.42	1	2022/12/28	44	0
0	0	0	2022/12/28	34	0
[truncated: 8,398 more rows]
