# Supplementary material for: Lung involvement percentage in patients with COVID-19 during the Omicron wave in China: a SHAP-explained machine learning study from a single center
Source: Front Public Health. 2026 Jan 15;13:1728282. doi: 10.3389/fpubh.2025.1728282 (PMC12852392; doi:10.3389/fpubh.2025.1728282)
Supplement: Supplementary file 2 [file Data_Sheet_2.zip]

Archive with 9 entries (9 files):
- Age_Date_vs_judge-Copy1.ipynb
- Date_vs_Mean lung involvement percentage-Copy1.ipynb
- GEE_LR_ROC_PR-Copy1.ipynb
- Grouped Confusion Matrix_Density-Copy1.ipynb
- Grouped Predicted Positive Rate-Copy1.ipynb
- Grouped_SHAP-Copy1.ipynb
- group_kfold_ML-Copy1.ipynb
- KDE-Copy1.ipynb
- Threshold-Copy1.ipynb
