# Supplementary material for: Lung involvement percentage in patients with COVID-19 during the Omicron wave in China: a SHAP-explained machine learning study from a single center
Source: Front Public Health. 2026 Jan 15;13:1728282. doi: 10.3389/fpubh.2025.1728282 (PMC12852392; doi:10.3389/fpubh.2025.1728282)
Supplement: Supplementary file 2 [file Data_Sheet_2.zip › Age_Date_vs_judge-Copy1.ipynb]

# %% [code]
import pandas as pd
import matplotlib.pyplot as plt
import numpy as np
from datetime import datetime

# 读取数据
file_path = 'D:\\文献\\新冠\\covid_data.csv'
try:
    data = pd.read_csv(file_path)
    print(f"数据读取成功，共 {len(data)} 条记录")
except Exception as e:
    print(f"读取数据时出错: {e}")
    exit()

# ---- 根据年龄段分层 ----

# 定义年龄段
bins = [0, 20, 30, 40, 50, 60, 70, 80, 90, 100]
labels = ['0-20', '21-30', '31-40', '41-50', '51-60', '61-70', '71-80', '81-90', '91-100']

# 根据年龄段对数据进行分组
data['age_group'] = pd.cut(data['age'], bins=bins, labels=labels)

# 计算每个年龄段的总人数和judge为1的比例
age_grouped = data.groupby('age_group')['judge'].agg(['count', 'mean']).reset_index()

# 绘制年龄段分层图表
fig, ax1 = plt.subplots(figsize=(10, 6))

# 绘制每个年龄段的总人数 - 改为Total Counts
bars = ax1.bar(age_grouped['age_group'], age_grouped['count'], color='lightblue', alpha=0.7, label='Total Counts')
ax1.set_xlabel('Age Group', fontsize=12)
ax1.set_ylabel('Total Counts', fontsize=12, color='blue')
ax1.tick_params(axis='y', labelcolor='blue')
ax1.grid(axis='y', alpha=0.3)

# 使用相同的X轴绘制 judge 为 1 的比例曲线
ax2 = ax1.twinx()
line = ax2.plot(age_grouped['age_group'], age_grouped['mean'], color='red', marker='o', linewidth=2, 
                markersize=6, label='Proportion of judge=1')
ax2.set_ylabel('Proportion of judge=1', fontsize=12, color='red')
ax2.tick_params(axis='y', labelcolor='red')

# 添加数据标签到曲线
for i, (age_group, value) in enumerate(zip(age_grouped['age_group'], age_grouped['mean'])):
    ax2.text(age_group, value, f'{value:.2f}', ha='center', va='bottom', 
            fontsize=9, color='red', fontweight='bold')

# 调整图例位置 - 年龄分组图表继续下移
fig.legend(loc="upper right", bbox_to_anchor=(0.9, 0.78), fontsize=10, framealpha=0.9)  # 从0.88改为0.78，继续下移

# 设置标题
plt.title('Age Group vs. Judge Proportion', fontsize=14, pad=20)

# 调整图表布局
plt.tight_layout()

# 保存图表
try:
    plt.savefig('age_group_judge_proportion.png', dpi=300, bbox_inches='tight')
    print("年龄段图表已保存")
except Exception as e:
    print(f"保存年龄段图表时出错: {e}")

# 显示图表
# plt.show()

# ---- 根据日期分层 ----

# 确保日期列是datetime类型并排序
try:
    data['date'] = pd.to_datetime(data['date'])
    # 按日期排序整个数据集
    data = data.sort_values('date')
except Exception as e:
    print(f"日期处理出错: {e}")

# 计算每个日期的总人数和judge为1的比例
date_grouped = data.groupby('date')['judge'].agg(['count', 'mean']).reset_index()

# 确保日期分组也是排序的
date_grouped = date_grouped.sort_values('date')

# 将日期转换为字符串用于绘图
date_grouped['date_str'] = date_grouped['date'].dt.strftime('%Y-%m-%d')

# 绘制日期分层图表
fig, ax1 = plt.subplots(figsize=(14, 7))

# 绘制每个日期的总人数 - 改为Daily Counts
bars = ax1.bar(date_grouped['date_str'], date_grouped['count'], color='lightgreen', 
               alpha=0.7, label='Daily Counts')
ax1.set_xlabel('Date', fontsize=12)
ax1.set_ylabel('Daily Counts', fontsize=12, color='green')
ax1.tick_params(axis='y', labelcolor='green')
ax1.grid(axis='y', alpha=0.3, linestyle='--')

# 减少横坐标标签数量，设置刻度间隔
tick_spacing = max(1, len(date_grouped) // 10)
if tick_spacing < 1:
    tick_spacing = 1

# 获取刻度位置和标签
tick_positions = np.arange(0, len(date_grouped), tick_spacing)
tick_labels = date_grouped['date_str'].iloc[::tick_spacing]

ax1.set_xticks(tick_positions)
ax1.set_xticklabels(tick_labels, rotation=45, ha='right', fontsize=10)

# 如果日期标签仍然太密集，可以进一步减少
if len(date_grouped) > 20:
    alternate_spacing = max(2, tick_spacing * 2)
    tick_positions = np.arange(0, len(date_grouped), alternate_spacing)
    tick_labels = date_grouped['date_str'].iloc[::alternate_spacing]
    ax1.set_xticks(tick_positions)
    ax1.set_xticklabels(tick_labels, rotation=45, ha='right', fontsize=9)

# 使用相同的X轴绘制 judge 为 1 的比例曲线
ax2 = ax1.twinx()
line = ax2.plot(date_grouped['date_str'], date_grouped['mean'], color='blue', marker='o', 
                linewidth=2, markersize=6, label='Proportion of judge=1')
ax2.set_ylabel('Proportion of judge=1', fontsize=12, color='blue')
ax2.tick_params(axis='y', labelcolor='blue')

# 如果数据点不是太多，可以在曲线上添加数值标签
if len(date_grouped) <= 30:
    for i, (date, value) in enumerate(zip(date_grouped['date_str'], date_grouped['mean'])):
        if i % tick_spacing == 0 or i == len(date_grouped) - 1:
            ax2.text(i, value, f'{value:.2f}', ha='center', va='bottom', 
                    fontsize=8, color='blue', fontweight='bold')

# 调整图表布局
plt.tight_layout()

# 添加图例
lines1, labels1 = ax1.get_legend_handles_labels()
lines2, labels2 = ax2.get_legend_handles_labels()
all_lines = lines1 + lines2
all_labels = labels1 + labels2

# 调整图例位置 - 日期图表保持原位置
fig.legend(all_lines, all_labels, loc="upper right", 
           bbox_to_anchor=(0.85, 0.98), fontsize=10, framealpha=0.9)  # 保持0.98不变

# 设置标题
plt.title('Date vs. Judge Proportion', fontsize=14, pad=20)

# 保存图表
try:
    plt.savefig('date_judge_proportion.png', dpi=300, bbox_inches='tight')
    print("日期图表已保存")
    
    # 显示一些统计信息
    print(f"\n日期图表统计信息:")
    print(f"日期范围: {date_grouped['date'].iloc[0].strftime('%Y-%m-%d')} 到 {date_grouped['date'].iloc[-1].strftime('%Y-%m-%d')}")
    print(f"总天数: {len(date_grouped)}")
    print(f"平均每日病例数: {date_grouped['count'].mean():.1f}")
    print(f"平均judge=1比例: {date_grouped['mean'].mean():.3f}")
    print(f"最大每日病例数: {date_grouped['count'].max()} (日期: {date_grouped.loc[date_grouped['count'].idxmax(), 'date'].strftime('%Y-%m-%d')})")
    print(f"最高judge=1比例: {date_grouped['mean'].max():.3f} (日期: {date_grouped.loc[date_grouped['mean'].idxmax(), 'date'].strftime('%Y-%m-%d')})")
    
except Exception as e:
    print(f"保存日期图表时出错: {e}")

# 显示图表
# plt.show()

print(f"\n年龄段图表统计信息:")
print(f"各年龄段病例数:")
for _, row in age_grouped.iterrows():
    print(f"  {row['age_group']}: {row['count']} 病例")
print(f"最高judge=1比例: {age_grouped['mean'].max():.3f} (年龄段: {age_grouped.loc[age_grouped['mean'].idxmax(), 'age_group']})")

# %% [code]
