# Supplementary material for: Lung involvement percentage in patients with COVID-19 during the Omicron wave in China: a SHAP-explained machine learning study from a single center
Source: Front Public Health. 2026 Jan 15;13:1728282. doi: 10.3389/fpubh.2025.1728282 (PMC12852392; doi:10.3389/fpubh.2025.1728282)
Supplement: Supplementary file 2 [file Data_Sheet_2.zip › Date_vs_Mean lung involvement percentage-Copy1.ipynb]

# %% [code]
import pandas as pd
import matplotlib.pyplot as plt
import numpy as np
from datetime import datetime

# 读取数据
file_path = 'D:\\文献\\新冠\\covid_data.csv'
try:
    data = pd.read_csv(file_path)
    print(f"数据读取成功，共 {len(data)} 条记录")
except Exception as e:
    print(f"读取数据时出错: {e}")
    exit()

# ---- 根据日期分层 ----

# 首先确保日期列是datetime类型
try:
    # 尝试将日期转换为datetime格式
    data['date'] = pd.to_datetime(data['date'])
except Exception as e:
    print(f"日期转换出错: {e}")
    print("确保日期格式正确（如YYYY-MM-DD）")

# 计算每个日期的总人数和平均肺部受累面积
date_grouped = data.groupby('date').agg(
    total_count=('date', 'size'), 
    mean_lung_involvement=('lung_involvement', 'mean')
).reset_index()

# 按日期排序（确保时间顺序）
date_grouped = date_grouped.sort_values('date')

# 将日期转换为字符串用于绘图（保持排序后的顺序）
date_grouped['date_str'] = date_grouped['date'].dt.strftime('%Y-%m-%d')

# 绘制日期分层图表
fig, ax1 = plt.subplots(figsize=(16, 8))  # 增大图表大小以容纳更多日期

# 绘制每个日期的总人数
bars = ax1.bar(date_grouped['date_str'], date_grouped['total_count'], 
               color='lightgreen', alpha=0.7, label='Daily Counts')  # 改为Daily Counts
ax1.set_xlabel('Date', fontsize=12)
ax1.set_ylabel('Daily Counts', fontsize=12, color='green')  # 改为Daily Counts
ax1.tick_params(axis='y', labelcolor='green')

# 添加网格线提高可读性
ax1.grid(axis='y', alpha=0.3, linestyle='--')

# 减少横坐标标签数量，设置刻度间隔
tick_spacing = max(1, len(date_grouped) // 10)  # 调整为显示最多10个标签
if tick_spacing < 1:
    tick_spacing = 1
    
# 获取刻度位置和标签
tick_positions = np.arange(0, len(date_grouped), tick_spacing)
tick_labels = date_grouped['date_str'].iloc[::tick_spacing]

ax1.set_xticks(tick_positions)
ax1.set_xticklabels(tick_labels, rotation=45, ha='right', fontsize=10)

# 如果日期标签仍然太密集，可以进一步减少
if len(date_grouped) > 20:
    # 只显示部分日期标签
    alternate_spacing = max(2, tick_spacing * 2)
    tick_positions = np.arange(0, len(date_grouped), alternate_spacing)
    tick_labels = date_grouped['date_str'].iloc[::alternate_spacing]
    ax1.set_xticks(tick_positions)
    ax1.set_xticklabels(tick_labels, rotation=45, ha='right', fontsize=9)

# 使用相同的X轴绘制平均肺部受累面积的曲线
ax2 = ax1.twinx()
line = ax2.plot(date_grouped['date_str'], date_grouped['mean_lung_involvement'], 
                color='blue', marker='o', linewidth=2, markersize=6,
                label='Mean Lung Involvement Percentage')
ax2.set_ylabel('Mean Lung Involvement Percentage', fontsize=12, color='blue')
ax2.tick_params(axis='y', labelcolor='blue')

# 如果数据点不是太多，可以在曲线上添加数值标签（添加百分号）
if len(date_grouped) <= 30:
    for i, (date, value) in enumerate(zip(date_grouped['date_str'], date_grouped['mean_lung_involvement'])):
        if i % tick_spacing == 0 or i == len(date_grouped) - 1:
            # 添加百分号显示
            ax2.text(i, value, f'{value:.1f}%', ha='center', va='bottom', 
                    fontsize=8, color='blue', fontweight='bold')

# 调整图表布局，防止上方元素被遮挡
plt.tight_layout()

# 添加图例 - 将图例框左移
# 获取两个轴的图例句柄和标签
lines1, labels1 = ax1.get_legend_handles_labels()
lines2, labels2 = ax2.get_legend_handles_labels()

# 合并图例
all_lines = lines1 + lines2
all_labels = labels1 + labels2

# 添加图例 - 将bbox_to_anchor的x坐标从0.98改为0.85，向左移动
fig.legend(all_lines, all_labels, loc="upper right", 
           bbox_to_anchor=(0.85, 0.98), fontsize=10, framealpha=0.9)

# 设置标题
plt.title('Date vs. Mean Lung Involvement Percentage', fontsize=14, pad=20)

# 保存图表
try:
    save_path = 'date_lung_involvement_percentage.png'
    plt.savefig(save_path, dpi=300, bbox_inches='tight')
    print(f"图表已保存至: {save_path}")
    
    # 显示一些统计信息
    print(f"\n统计信息:")
    print(f"日期范围: {date_grouped['date'].iloc[0].strftime('%Y-%m-%d')} 到 {date_grouped['date'].iloc[-1].strftime('%Y-%m-%d')}")
    print(f"总天数: {len(date_grouped)}")
    print(f"平均每日病例数: {date_grouped['total_count'].mean():.1f}")
    print(f"平均肺部受累面积百分比: {date_grouped['mean_lung_involvement'].mean():.2f}%")
    print(f"最大每日病例数: {date_grouped['total_count'].max()} (日期: {date_grouped.loc[date_grouped['total_count'].idxmax(), 'date'].strftime('%Y-%m-%d')})")
    print(f"最小每日病例数: {date_grouped['total_count'].min()} (日期: {date_grouped.loc[date_grouped['total_count'].idxmin(), 'date'].strftime('%Y-%m-%d')})")
    print(f"最大肺部受累面积百分比: {date_grouped['mean_lung_involvement'].max():.2f}% (日期: {date_grouped.loc[date_grouped['mean_lung_involvement'].idxmax(), 'date'].strftime('%Y-%m-%d')})")
    print(f"最小肺部受累面积百分比: {date_grouped['mean_lung_involvement'].min():.2f}% (日期: {date_grouped.loc[date_grouped['mean_lung_involvement'].idxmin(), 'date'].strftime('%Y-%m-%d')})")
    
except Exception as e:
    print(f"保存图表时出错: {e}")

# 显示图表（如果环境支持）
# plt.show()

# 显示排序后的日期
print(f"\n日期排序检查（前5天和后5天）:")
print("前5天:")
for i in range(min(5, len(date_grouped))):
    print(f"  {date_grouped['date'].iloc[i].strftime('%Y-%m-%d')}: {date_grouped['total_count'].iloc[i]} 病例")
print("...")
if len(date_grouped) > 5:
    print("后5天:")
    for i in range(max(0, len(date_grouped)-5), len(date_grouped)):
        print(f"  {date_grouped['date'].iloc[i].strftime('%Y-%m-%d')}: {date_grouped['total_count'].iloc[i]} 病例")

# %% [code]
