# Supplementary material for: Lung involvement percentage in patients with COVID-19 during the Omicron wave in China: a SHAP-explained machine learning study from a single center
Source: Front Public Health. 2026 Jan 15;13:1728282. doi: 10.3389/fpubh.2025.1728282 (PMC12852392; doi:10.3389/fpubh.2025.1728282)
Supplement: Supplementary file 2 [file Data_Sheet_2.zip › GEE_LR_ROC_PR-Copy1.ipynb]

# %% [code]
import pandas as pd
import numpy as np
import scipy.stats as stats
import matplotlib.pyplot as plt
from matplotlib.lines import Line2D
from sklearn.model_selection import train_test_split, StratifiedKFold, cross_val_score, KFold
from sklearn.svm import SVC
from sklearn.ensemble import RandomForestClassifier, GradientBoostingClassifier
from sklearn.tree import DecisionTreeClassifier
from sklearn.neighbors import KNeighborsClassifier
from sklearn.naive_bayes import GaussianNB
from sklearn.neural_network import MLPClassifier
from sklearn.metrics import roc_curve, auc, precision_recall_curve, f1_score, accuracy_score, confusion_matrix, precision_score, recall_score, average_precision_score
from sklearn.impute import SimpleImputer
from sklearn.preprocessing import StandardScaler
from sklearn.base import BaseEstimator, ClassifierMixin
import warnings
warnings.filterwarnings('ignore')

# ==================== 修正：导入GEE相关包 ====================
import statsmodels.api as sm
import statsmodels.formula.api as smf
from statsmodels.genmod.families import Binomial

# 尝试不同的导入方式
try:
    # 新版本的导入方式
    from statsmodels.genmod.generalized_estimating_equations import GEE
    from statsmodels.genmod.cov_struct import Exchangeable
    GEE_AVAILABLE = True
except ImportError:
    try:
        # 旧版本的导入方式
        from statsmodels.genmod.generalized_estimating_equations import GEE
        from statsmodels.genmod.cov_struct import Exchangeable
        GEE_AVAILABLE = True
    except ImportError:
        print("警告: 无法导入GEE模块，将使用标准逻辑回归")
        GEE_AVAILABLE = False
        from sklearn.linear_model import LogisticRegression as SklearnLogisticRegression

# 读取数据
data = pd.read_csv('D:\\文献\\新冠\\covid_data.csv')

# 去除肺部受累面积为 0 的数据
# data = data[data['lung_involvement']!= 0]  # Uncomment if you want to filter out rows

# 填补缺失值
imputer = SimpleImputer(strategy='mean')
data['gender'] = imputer.fit_transform(data[['gender']])

# 提取特征和目标变量
# 创建日期ID作为聚类变量
if 'date' not in data.columns:
    # 如果数据中没有date列，需要创建聚类变量
    # 这里假设每天的数据是按顺序排列的，我们可以创建日级别的分组
    print("警告: 数据中没有'date'列，将创建模拟的日期ID")
    # 假设每10个患者同一天扫描
    patients_per_day = 10
    data['date_id'] = np.arange(len(data)) // patients_per_day
else:
    # 将日期转换为整数ID作为聚类变量
    date_mapping = {date: i for i, date in enumerate(data['date'].unique())}
    data['date_id'] = data['date'].map(date_mapping)
    patients_per_day = data.groupby('date_id').size().mean()
    print(f"数据包含 {len(data['date_id'].unique())} 个不同的扫描日期")
    print(f"平均每个日期有 {patients_per_day:.1f} 个患者")

# 计算每日病例数（现在作为特征，但我们需要考虑其聚类效应）
data['daily_cases'] = data.groupby('date_id')['date_id'].transform('count')

X = data[['age', 'gender', 'daily_cases']]
y = data['lung_involvement']

# 将肺部受累面积转换为二分类变量（假设阈值为 0.4%）
threshold = 0.4
y_binary = (y >= threshold).astype(int)

print(f"数据形状: {data.shape}")
print(f"阳性样本比例 (≥{threshold}%): {y_binary.mean():.2%} ({y_binary.sum()}/{len(y_binary)})")
print(f"特征相关性检查:")
print(X.corr())

# ==================== 数据分割 ====================
# 注意：为了保持聚类结构的完整性，我们按日期进行分层抽样
if 'date_id' in data.columns:
    # 获取每个日期的患者ID
    unique_dates = data['date_id'].unique()
    
    # 按日期分层划分训练集和测试集
    train_dates, test_dates = train_test_split(
        unique_dates, test_size=0.2, random_state=42
    )
    
    train_idx = data[data['date_id'].isin(train_dates)].index
    test_idx = data[data['date_id'].isin(test_dates)].index
    
    X_train = X.loc[train_idx]
    X_test = X.loc[test_idx]
    y_train = y_binary.loc[train_idx]
    y_test = y_binary.loc[test_idx]
    
    # 获取训练集和测试集的日期ID
    train_date_ids = data.loc[X_train.index, 'date_id'].values
    test_date_ids = data.loc[X_test.index, 'date_id'].values
    
    print(f"训练集: {len(X_train)} 个样本，{len(train_dates)} 个日期")
    print(f"测试集: {len(X_test)} 个样本，{len(test_dates)} 个日期")
    
    # 创建按日期分组的KFold（用于机器学习模型的交叉验证）
    from sklearn.model_selection import GroupKFold
    group_kfold = GroupKFold(n_splits=5)
    
else:
    # 如果没有日期信息，使用随机分割
    X_train, X_test, y_train, y_test = train_test_split(
        X, y_binary, test_size=0.2, random_state=42, stratify=y_binary
    )
    print(f"训练集: {len(X_train)} 个样本")
    print(f"测试集: {len(X_test)} 个样本")
    train_date_ids = None
    test_date_ids = None

# 特征缩放
scaler = StandardScaler()
X_train_scaled = scaler.fit_transform(X_train)
X_test_scaled = scaler.transform(X_test)

# ==================== GEE逻辑回归分析 ====================
if GEE_AVAILABLE:
    print("\n" + "=" * 80)
    print("广义估计方程(GEE)逻辑回归分析（考虑日期聚类效应）")
    print("=" * 80)
    
    # 准备GEE模型数据
    train_data = X_train.copy()
    train_data['lung_involvement_binary'] = y_train.values
    
    # 添加日期ID
    if 'date_id' in data.columns:
        train_data['date_id'] = data.loc[X_train.index, 'date_id'].values
        print(f"GEE分析使用 {len(train_data['date_id'].unique())} 个聚类（日期）")
    else:
        # 如果没有日期信息，使用索引作为伪聚类
        train_data['date_id'] = np.arange(len(train_data))
        print("警告: 使用伪聚类变量，结果仅供参考")
    
    # 创建公式
    formula = 'lung_involvement_binary ~ age + gender + daily_cases'
    
    try:
        # 方法1: 使用公式API
        gee_model = smf.gee(
            formula=formula,
            groups='date_id',
            data=train_data,
            family=Binomial(),
            cov_struct=Exchangeable()
        )
        
        gee_result = gee_model.fit()
        
        print("\nGEE模型结果摘要:")
        print("-" * 80)
        print(gee_result.summary())
        
        # 提取系数信息
        coef_df = pd.DataFrame({
            'Variable': gee_result.params.index,
            'Coefficient': gee_result.params.values,
            'Std.Error': gee_result.bse.values,
            'z': gee_result.tvalues.values,
            'P-value': gee_result.pvalues.values,
            'OR': np.exp(gee_result.params.values),
            'CI Lower': gee_result.params.values - 1.96 * gee_result.bse.values,
            'CI Upper': gee_result.params.values + 1.96 * gee_result.bse.values
        })
        
        coef_df['OR Lower'] = np.exp(coef_df['CI Lower'])
        coef_df['OR Upper'] = np.exp(coef_df['CI Upper'])
        
        print("\nGEE模型系数及95%可信区间:")
        print("-" * 80)
        
        # 格式化输出
        pd.set_option('display.max_rows', None)
        pd.set_option('display.max_columns', None)
        pd.set_option('display.width', None)
        
        def add_significance_stars(p_value):
            if p_value < 0.001:
                return "***"
            elif p_value < 0.01:
                return "**"
            elif p_value < 0.05:
                return "*"
            elif p_value < 0.1:
                return "."
            else:
                return ""
        
        coef_df['Significance'] = coef_df['P-value'].apply(add_significance_stars)
        coef_df['P-value formatted'] = coef_df['P-value'].apply(
            lambda x: f"{x:.6f}" if x >= 0.0001 else "<0.0001"
        )
        
        print("\n系数表 (GEE Coefficients with P-values):")
        print("-" * 100)
        print(coef_df[['Variable', 'Coefficient', 'Std.Error', 'z', 
                      'P-value formatted', 'Significance']].to_string(index=False))
        
        print("\n优势比 (GEE Odds Ratios with 95% CI):")
        print("-" * 100)
        print(coef_df[['Variable', 'OR', 'OR Lower', 'OR Upper', 
                      'P-value formatted', 'Significance']].to_string(index=False))
        
        pd.reset_option('display.max_rows')
        pd.reset_option('display.max_columns')
        pd.reset_option('display.width')
        
        # 可视化
        fig, (ax1, ax2) = plt.subplots(2, 1, figsize=(12, 10))
        
        # 提取特征（排除截距）
        feature_mask = coef_df['Variable'] != 'Intercept'
        features_df = coef_df[feature_mask]
        
        if len(features_df) > 0:
            features = features_df['Variable'].values
            coefficients = features_df['Coefficient'].values
            ci_lower = features_df['CI Lower'].values
            ci_upper = features_df['CI Upper'].values
            p_values = features_df['P-value'].values
            or_values = features_df['OR'].values
            or_lower = features_df['OR Lower'].values
            or_upper = features_df['OR Upper'].values
            
            # 系数图
            y_pos = np.arange(len(features))
            
            ax1.errorbar(coefficients, y_pos, 
                        xerr=[coefficients - ci_lower, ci_upper - coefficients],
                        fmt='o', capsize=5, color='steelblue', alpha=0.7, markersize=8)
            
            # 显著标记
            for i in range(len(features)):
                if p_values[i] < 0.05:
                    ax1.plot(coefficients[i], y_pos[i], 'r*', markersize=12, alpha=0.8)
            
            ax1.axvline(x=0, color='black', linestyle='--', alpha=0.5, linewidth=1.5)
            ax1.set_yticks(y_pos)
            
            # 标签
            feature_labels = []
            for i in range(len(features)):
                p = p_values[i]
                feature = features[i]
                
                if p < 0.001:
                    significance = "***"
                elif p < 0.01:
                    significance = "**"
                elif p < 0.05:
                    significance = "*"
                elif p < 0.1:
                    significance = "."
                else:
                    significance = ""
                
                if p < 0.0001:
                    p_str = "<0.0001"
                elif p < 0.001:
                    p_str = f"{p:.6f}"
                else:
                    p_str = f"{p:.4f}"
                
                feature_labels.append(f"{feature}\n{significance} p={p_str}")
            
            ax1.set_yticklabels(feature_labels, fontsize=10)
            ax1.set_xlabel('Coefficient Value', fontsize=12, fontweight='bold')
            ax1.set_ylabel('Features', fontsize=12, fontweight='bold')
            ax1.set_title('GEE Logistic Regression Coefficients with 95% CI', 
                         fontsize=14, fontweight='bold')
            ax1.grid(True, alpha=0.3, linestyle='--')
            
            # OR值图
            ax2.errorbar(or_values, y_pos, 
                        xerr=[or_values - or_lower, or_upper - or_values],
                        fmt='o', capsize=5, color='forestgreen', alpha=0.7, markersize=8)
            
            for i in range(len(features)):
                if p_values[i] < 0.05:
                    ax2.plot(or_values[i], y_pos[i], 'r*', markersize=12, alpha=0.8)
            
            ax2.axvline(x=1, color='black', linestyle='--', alpha=0.5, linewidth=1.5, label='OR=1 (No effect)')
            ax2.set_xscale('log')
            
            ax2.set_yticks(y_pos)
            ax2.set_yticklabels(feature_labels, fontsize=10)
            ax2.set_xlabel('Odds Ratio (log scale)', fontsize=12, fontweight='bold')
            ax2.set_ylabel('Features', fontsize=12, fontweight='bold')
            ax2.set_title('GEE Odds Ratios with 95% CI', fontsize=14, fontweight='bold')
            ax2.grid(True, alpha=0.3, linestyle='--')
            
            plt.tight_layout()
            plt.show()
        
        # 保存结果
        coef_df.to_csv('gee_logistic_regression_results.csv', index=False)
        print(f"\nGEE结果已保存到: gee_logistic_regression_results.csv")
        
        # 统计摘要
        print("\n" + "=" * 80)
        print("GEE模型统计摘要")
        print("=" * 80)
        
        significant_features = features_df[features_df['P-value'] < 0.05]['Variable'].tolist()
        
        if significant_features:
            print(f"显著预测因子 (p<0.05): {', '.join(significant_features)}")
            
            for feature in significant_features:
                row = features_df[features_df['Variable'] == feature].iloc[0]
                coef = row['Coefficient']
                or_value = row['OR']
                or_lower = row['OR Lower']
                or_upper = row['OR Upper']
                p_value = row['P-value']
                
                if or_value > 1:
                    effect = f"风险增加 {or_value:.3f} 倍"
                    direction = "正向"
                else:
                    effect = f"风险降低 {1/or_value:.3f} 倍"
                    direction = "负向"
                
                print(f"  - {feature}:")
                print(f"     系数: {coef:.4f} (95%CI: {row['CI Lower']:.4f} - {row['CI Upper']:.4f})")
                print(f"     优势比: {or_value:.4f} (95%CI: {or_lower:.4f} - {or_upper:.4f})")
                print(f"     效应方向: {direction}, {effect}")
                print(f"     P值: {p_value:.6f}" if p_value >= 0.0001 else f"     P值: <0.0001")
                print()
        else:
            print("没有发现显著的预测因子 (p<0.05)")
        
        # 模型信息
        print(f"模型信息:")
        print(f"  聚类变量: date_id")
        print(f"  聚类数量: {len(train_data['date_id'].unique())}")
        print(f"  相关性结构: Exchangeable (可交换)")
        
    except Exception as e:
        print(f"GEE模型拟合失败: {e}")
        print("将使用标准逻辑回归...")
        GEE_AVAILABLE = False

# ==================== 机器学习模型（考虑聚类效应） ====================
print("\n" + "=" * 80)
print("机器学习模型分析（考虑日期聚类效应）")
print("=" * 80)

# 定义模型
models = {
    "Random Forest": RandomForestClassifier(random_state=42, n_estimators=100),
    "Gradient Boosting": GradientBoostingClassifier(random_state=42, n_estimators=100),
    "SVM": SVC(probability=True, random_state=42),
    "Decision Tree": DecisionTreeClassifier(random_state=42),
    "KNN": KNeighborsClassifier(n_neighbors=5),
    "Naive Bayes": GaussianNB(),
    "MLP": MLPClassifier(max_iter=1000, random_state=42, hidden_layer_sizes=(50, 25))
}

# 如果可用，添加标准逻辑回归作为基线
from sklearn.linear_model import LogisticRegression
models["Logistic Regression"] = LogisticRegression(max_iter=10000, random_state=42)

# 训练和评估（考虑聚类）
results = {}
feature_importances_dict = {}

for name, model in models.items():
    print(f"\n正在训练 {name}...")
    
    # 根据是否可用日期信息选择交叉验证方法
    if train_date_ids is not None and len(np.unique(train_date_ids)) >= 5:
        # 使用GroupKFold（按日期分组）
        cv_splits = list(group_kfold.split(X_train_scaled, y_train, groups=train_date_ids))
        
        # 计算交叉验证得分
        cv_scores_roc = []
        cv_scores_pr = []
        
        for train_idx, val_idx in cv_splits:
            # 分割训练集和验证集
            X_train_cv, X_val_cv = X_train_scaled[train_idx], X_train_scaled[val_idx]
            y_train_cv, y_val_cv = y_train.iloc[train_idx], y_train.iloc[val_idx]
            
            # 训练模型
            model.fit(X_train_cv, y_train_cv)
            
            # 预测概率
            y_proba_val = model.predict_proba(X_val_cv)[:, 1]
            
            # 计算ROC AUC
            fpr, tpr, _ = roc_curve(y_val_cv, y_proba_val)
            roc_auc = auc(fpr, tpr)
            cv_scores_roc.append(roc_auc)
            
            # 计算PR AUC
            precision, recall, _ = precision_recall_curve(y_val_cv, y_proba_val)
            pr_auc = auc(recall, precision)
            cv_scores_pr.append(pr_auc)
        
        cv_mean_roc = np.mean(cv_scores_roc)
        cv_std_roc = np.std(cv_scores_roc)
        cv_mean_pr = np.mean(cv_scores_pr)
        cv_std_pr = np.std(cv_scores_pr)
        
        print(f"  分组交叉验证 (按日期): ROC AUC = {cv_mean_roc:.4f} ± {cv_std_roc:.4f}, PR AUC = {cv_mean_pr:.4f} ± {cv_std_pr:.4f}")
    else:
        # 使用标准5折交叉验证
        try:
            cv_scores_roc = cross_val_score(model, X_train_scaled, y_train, cv=5, scoring='roc_auc')
            cv_mean_roc = np.mean(cv_scores_roc)
            cv_std_roc = np.std(cv_scores_roc)
            
            # 计算PR AUC的交叉验证（需要自定义评分函数）
            from sklearn.model_selection import cross_val_predict
            y_proba_cv = cross_val_predict(model, X_train_scaled, y_train, cv=5, method='predict_proba')[:, 1]
            precision, recall, _ = precision_recall_curve(y_train, y_proba_cv)
            cv_pr_auc = auc(recall, precision)
            cv_mean_pr = cv_pr_auc
            cv_std_pr = 0.0  # 简化处理
            
            print(f"  标准5折交叉验证: ROC AUC = {cv_mean_roc:.4f} ± {cv_std_roc:.4f}, PR AUC = {cv_mean_pr:.4f}")
        except:
            cv_mean_roc = np.nan
            cv_std_roc = np.nan
            cv_mean_pr = np.nan
            cv_std_pr = np.nan
    
    # 在完整训练集上训练
    model.fit(X_train_scaled, y_train)
    
    # 在测试集上预测
    y_pred = model.predict(X_test_scaled)
    y_proba = model.predict_proba(X_test_scaled)[:, 1]
    
    # 计算测试集指标
    accuracy = accuracy_score(y_test, y_pred)
    f1 = f1_score(y_test, y_pred)
    precision_val = precision_score(y_test, y_pred, zero_division=0)
    recall_val = recall_score(y_test, y_pred, zero_division=0)
    
    # ROC曲线和AUC
    fpr, tpr, _ = roc_curve(y_test, y_proba)
    roc_auc = auc(fpr, tpr)
    
    # PR曲线和AUC
    precision_curve, recall_curve, _ = precision_recall_curve(y_test, y_proba)
    pr_auc = auc(recall_curve, precision_curve)
    avg_precision = average_precision_score(y_test, y_proba)
    
    # 混淆矩阵
    cm = confusion_matrix(y_test, y_pred)
    
    # 存储结果
    results[name] = {
        'CV ROC AUC Mean': cv_mean_roc,
        'CV ROC AUC Std': cv_std_roc,
        'CV PR AUC Mean': cv_mean_pr,
        'CV PR AUC Std': cv_std_pr,
        'Test Accuracy': accuracy,
        'Test F1': f1,
        'Test Precision': precision_val,
        'Test Recall': recall_val,
        'Test ROC AUC': roc_auc,
        'Test PR AUC': pr_auc,
        'Test Avg Precision': avg_precision,
        'Confusion Matrix': cm,
        'Model': model,
        'FPR': fpr,
        'TPR': tpr,
        'Precision Curve': precision_curve,
        'Recall Curve': recall_curve
    }
    
    # 获取特征重要性（如果可用）
    if hasattr(model, 'feature_importances_'):
        feature_importances_dict[name] = model.feature_importances_
        print(f"  特征重要性: {dict(zip(X.columns, model.feature_importances_))}")
    
    print(f"  测试集性能:")
    print(f"    准确率: {accuracy:.4f}, F1: {f1:.4f}")
    print(f"    精确率: {precision_val:.4f}, 召回率: {recall_val:.4f}")
    print(f"    ROC AUC: {roc_auc:.4f}, PR AUC: {pr_auc:.4f}")

# 性能比较表
print("\n" + "=" * 80)
print("机器学习模型性能汇总（考虑聚类效应）")
print("=" * 80)

performance_df = pd.DataFrame({
    'Model': list(results.keys()),
    'CV ROC AUC Mean': [results[m]['CV ROC AUC Mean'] for m in results.keys()],
    'CV ROC AUC Std': [results[m]['CV ROC AUC Std'] for m in results.keys()],
    'CV PR AUC Mean': [results[m]['CV PR AUC Mean'] for m in results.keys()],
    'CV PR AUC Std': [results[m]['CV PR AUC Std'] for m in results.keys()],
    'Test Accuracy': [results[m]['Test Accuracy'] for m in results.keys()],
    'Test F1': [results[m]['Test F1'] for m in results.keys()],
    'Test Precision': [results[m]['Test Precision'] for m in results.keys()],
    'Test Recall': [results[m]['Test Recall'] for m in results.keys()],
    'Test ROC AUC': [results[m]['Test ROC AUC'] for m in results.keys()],
    'Test PR AUC': [results[m]['Test PR AUC'] for m in results.keys()],
    'Test Avg Precision': [results[m]['Test Avg Precision'] for m in results.keys()]
}).sort_values('Test ROC AUC', ascending=False)

pd.set_option('display.max_columns', None)
pd.set_option('display.width', None)
print("\n按测试集ROC AUC排序:")
print(performance_df.to_string(index=False))
pd.reset_option('display.max_columns')
pd.reset_option('display.width')

# ==================== 可视化：ROC曲线和PR曲线 ====================
# ROC曲线
plt.figure(figsize=(14, 6))

plt.subplot(1, 2, 1)
colors = plt.cm.Set1(np.linspace(0, 1, len(models)))

for idx, (name, metrics) in enumerate(results.items()):
    plt.plot(metrics['FPR'], metrics['TPR'], color=colors[idx], lw=2, 
             label=f'{name} (AUC = {metrics["Test ROC AUC"]:.3f})')

plt.plot([0, 1], [0, 1], 'k--', lw=1, alpha=0.5)
plt.xlabel('False Positive Rate', fontsize=12, fontweight='bold')
plt.ylabel('True Positive Rate', fontsize=12, fontweight='bold')
plt.title('ROC Curves - All Models (Test Set)', fontsize=14, fontweight='bold')
plt.legend(loc='lower right', fontsize=9)
plt.grid(True, alpha=0.3)
plt.xlim([-0.01, 1.01])
plt.ylim([-0.01, 1.01])

# PR曲线
plt.subplot(1, 2, 2)
baseline_precision = y_test.mean()

for idx, (name, metrics) in enumerate(results.items()):
    plt.plot(metrics['Recall Curve'], metrics['Precision Curve'], color=colors[idx], lw=2,
             label=f'{name} (AUC = {metrics["Test PR AUC"]:.3f})')

plt.axhline(y=baseline_precision, color='k', linestyle='--', lw=1, alpha=0.5, 
            label=f'Baseline (Precision = {baseline_precision:.3f})')
plt.xlabel('Recall', fontsize=12, fontweight='bold')
plt.ylabel('Precision', fontsize=12, fontweight='bold')
plt.title('Precision-Recall Curves - All Models (Test Set)', fontsize=14, fontweight='bold')
plt.legend(loc='upper right', fontsize=9)
plt.grid(True, alpha=0.3)
plt.xlim([-0.01, 1.01])
plt.ylim([0, 1.01])

plt.tight_layout()
plt.show()

# ==================== 特征重要性可视化 ====================
if feature_importances_dict:
    print("\n" + "=" * 80)
    print("特征重要性比较")
    print("=" * 80)
    
    # 创建特征重要性DataFrame
    importance_df = pd.DataFrame(feature_importances_dict, index=X.columns).T
    
    # 标准化特征重要性（使每行和为1）
    importance_df_normalized = importance_df.div(importance_df.sum(axis=1), axis=0)
    
    print("\n标准化特征重要性（每行和为1）:")
    print(importance_df_normalized.round(4).to_string())
    
    # 可视化
    fig, axes = plt.subplots(1, 2, figsize=(16, 6))
    
    # 原始特征重要性
    importance_df.plot(kind='bar', ax=axes[0], colormap='Set2')
    axes[0].set_title('Feature Importances (Original Scale)', fontsize=14, fontweight='bold')
    axes[0].set_xlabel('Model', fontsize=12, fontweight='bold')
    axes[0].set_ylabel('Importance', fontsize=12, fontweight='bold')
    axes[0].legend(title='Features', fontsize=9)
    axes[0].grid(True, alpha=0.3, axis='y')
    axes[0].tick_params(axis='x', rotation=45)
    
    # 标准化特征重要性
    importance_df_normalized.plot(kind='bar', ax=axes[1], colormap='Set2')
    axes[1].set_title('Normalized Feature Importances (Sum to 1)', fontsize=14, fontweight='bold')
    axes[1].set_xlabel('Model', fontsize=12, fontweight='bold')
    axes[1].set_ylabel('Normalized Importance', fontsize=12, fontweight='bold')
    axes[1].legend(title='Features', fontsize=9)
    axes[1].grid(True, alpha=0.3, axis='y')
    axes[1].tick_params(axis='x', rotation=45)
    
    plt.tight_layout()
    plt.show()
    
    # 计算平均特征重要性
    print("\n平均特征重要性（所有模型）:")
    avg_importance = importance_df.mean()
    for feature, importance in avg_importance.items():
        print(f"  {feature}: {importance:.4f}")
    
    # 可视化平均特征重要性
    plt.figure(figsize=(8, 6))
    avg_importance.sort_values().plot(kind='barh', color='steelblue')
    plt.title('Average Feature Importance Across All Models', fontsize=14, fontweight='bold')
    plt.xlabel('Average Importance', fontsize=12, fontweight='bold')
    plt.grid(True, alpha=0.3, axis='x')
    plt.tight_layout()
    plt.show()

# ==================== 混淆矩阵可视化 ====================
print("\n" + "=" * 80)
print("混淆矩阵（测试集）")
print("=" * 80)

# 选择前4个模型展示混淆矩阵
top_models = performance_df.head(4)['Model'].tolist()

fig, axes = plt.subplots(2, 2, figsize=(12, 10))
axes = axes.flatten()

for idx, model_name in enumerate(top_models):
    if idx >= len(axes):
        break
    
    cm = results[model_name]['Confusion Matrix']
    ax = axes[idx]
    
    # 绘制混淆矩阵热图
    im = ax.imshow(cm, interpolation='nearest', cmap=plt.cm.Blues)
    ax.figure.colorbar(im, ax=ax)
    
    # 添加数值标签
    thresh = cm.max() / 2.
    for i in range(cm.shape[0]):
        for j in range(cm.shape[1]):
            ax.text(j, i, format(cm[i, j], 'd'),
                   ha="center", va="center",
                   color="white" if cm[i, j] > thresh else "black")
    
    ax.set(xticks=np.arange(cm.shape[1]),
           yticks=np.arange(cm.shape[0]),
           xticklabels=['Predicted 0', 'Predicted 1'],
           yticklabels=['Actual 0', 'Actual 1'],
           title=f'{model_name}\nAccuracy: {results[model_name]["Test Accuracy"]:.3f}',
           ylabel='True label',
           xlabel='Predicted label')
    
    plt.setp(ax.get_xticklabels(), rotation=0)

plt.tight_layout()
plt.show()

# ==================== 方法学说明 ====================
print("\n" + "=" * 80)
print("方法学重要说明")
print("=" * 80)
print("""
1. 数据聚类处理:
   - GEE逻辑回归: 使用可交换相关结构直接建模日期聚类效应
   - 机器学习模型: 使用GroupKFold交叉验证，确保同一日期的患者在同一折中
   - 数据分割: 按日期分层划分训练集和测试集，保持聚类结构完整性

2. 评估指标:
   - 主要指标: ROC AUC 和 PR AUC (考虑类别不平衡)
   - 辅助指标: 准确率、F1分数、精确率、召回率
   - 交叉验证: 使用分组交叉验证评估模型泛化能力

3. 模型可解释性:
   - GEE提供OR值和置信区间，便于临床解释
   - 树模型提供特征重要性
   - SHAP分析（如需要）可提供个体预测解释

4. 临床建议:
   - 优先考虑GEE结果进行统计推断
   - 机器学习模型用于预测性能比较
   - 结合两种方法的结果进行综合判断

5. 局限性:
   - 机器学习模型未直接建模聚类效应，但通过分组交叉验证部分解决
   - 建议未来研究考虑混合效应机器学习模型
""")

# ==================== 保存结果 ====================
print("\n" + "=" * 80)
print("结果保存")
print("=" * 80)

# 保存性能结果
performance_df.to_csv('model_performance_results.csv', index=False)
print(f"模型性能结果已保存到: model_performance_results.csv")

# 保存每个模型的详细预测结果
for name, metrics in results.items():
    # 创建预测结果DataFrame
    pred_df = pd.DataFrame({
        'True_Label': y_test.values,
        'Predicted_Label': metrics['Model'].predict(X_test_scaled),
        'Predicted_Probability': metrics['Model'].predict_proba(X_test_scaled)[:, 1]
    })
    
    # 如果有日期信息，添加日期ID
    if test_date_ids is not None:
        pred_df['date_id'] = test_date_ids
    
    pred_df.to_csv(f'{name}_predictions.csv', index=False)
    print(f"  {name}预测结果已保存到: {name}_predictions.csv")

print("\n所有分析完成！")

# %% [code]
