# Supplementary material for: Lung involvement percentage in patients with COVID-19 during the Omicron wave in China: a SHAP-explained machine learning study from a single center
Source: Front Public Health. 2026 Jan 15;13:1728282. doi: 10.3389/fpubh.2025.1728282 (PMC12852392; doi:10.3389/fpubh.2025.1728282)
Supplement: Supplementary file 2 [file Data_Sheet_2.zip › Grouped Confusion Matrix_Density-Copy1.ipynb]

# %% [code]
import pandas as pd
import numpy as np
from sklearn.model_selection import GroupKFold, train_test_split, cross_val_predict
from sklearn.linear_model import LogisticRegression
from sklearn.svm import SVC
from sklearn.ensemble import RandomForestClassifier, GradientBoostingClassifier
from sklearn.tree import DecisionTreeClassifier
from sklearn.neighbors import KNeighborsClassifier
from sklearn.naive_bayes import GaussianNB
from sklearn.neural_network import MLPClassifier
from sklearn.metrics import roc_curve, auc, precision_recall_curve, f1_score, accuracy_score, confusion_matrix
from sklearn.impute import SimpleImputer
from sklearn.feature_selection import SelectKBest, f_classif
import matplotlib.pyplot as plt
import seaborn as sns
import warnings
warnings.filterwarnings("ignore")

# ---- load data ----
data = pd.read_csv(r'D:\文献\新冠\covid_data.csv')

# ensure date column exists and is of type str (grouping variable)
data['date'] = data['date'].astype(str)

# fill missing gender if any
imputer = SimpleImputer(strategy='mean')
data['gender'] = imputer.fit_transform(data[['gender']])

# daily CT volume (counts per date) as feature
data['daily_cases'] = data.groupby('date')['date'].transform('count')

# features and target
X = data[['age', 'gender', 'daily_cases']].copy()
y_cont = data['lung_involvement']  # continuous percent
threshold = 0.4  # lung involvement percent threshold (0.4%)
y = (y_cont >= threshold).astype(int)  # binary target

# Define models
models = {
    "Logistic Regression": LogisticRegression(max_iter=10000),
    "SVM": SVC(probability=True),
    "Random Forest": RandomForestClassifier(n_estimators=100, n_jobs=-1),
    "Gradient Boosting": GradientBoostingClassifier(),
    "Decision Tree": DecisionTreeClassifier(),
    "KNN": KNeighborsClassifier(),
    "Naive Bayes": GaussianNB(),
    "MLP": MLPClassifier(max_iter=10000)
}

# Grouped 5-fold CV
groups = data['date'].values
gkf = GroupKFold(n_splits=5)

# Storage for OOF probabilities and metrics
oof_probas = {}
metrics = {}

# For each model, compute cross-validated predicted probabilities (out-of-fold)
for name, model in models.items():
    print(f'Processing {name} ...')
    try:
        proba = cross_val_predict(model, X, y, groups=groups, cv=gkf,
                                  method='predict_proba', n_jobs=-1)
        proba_pos = proba[:, 1]
    except:
        proba_pos = np.zeros(len(y))
        for train_idx, test_idx in gkf.split(X, y, groups):
            model.fit(X.iloc[train_idx], y.iloc[train_idx])
            if hasattr(model, "predict_proba"):
                proba_pos[test_idx] = model.predict_proba(X.iloc[test_idx])[:, 1]
            else:
                scores = model.decision_function(X.iloc[test_idx])
                scores = (scores - scores.min()) / (scores.max() - scores.min() + 1e-8)
                proba_pos[test_idx] = scores

    oof_probas[name] = proba_pos

    y_pred = (proba_pos >= 0.5).astype(int)
    f1 = f1_score(y, y_pred)
    acc = accuracy_score(y, y_pred)
    metrics[name] = {'f1': f1, 'accuracy': acc}
    print(f'  F1: {f1:.4f}, Accuracy: {acc:.4f}')

# ---- ROC ----
plt.figure(figsize=(10, 8))
for name, proba_pos in oof_probas.items():
    fpr, tpr, _ = roc_curve(y, proba_pos)
    auc_val = auc(fpr, tpr)
    plt.plot(fpr, tpr, lw=2, label=f'{name} (AUC={auc_val:.3f})')
plt.plot([0,1], [0,1], color='gray', linestyle='--')
plt.xlabel('False Positive Rate')
plt.ylabel('True Positive Rate')
plt.title('ROC curves (5-fold Group CV OOF probabilities)')
plt.legend(loc='lower right')
plt.show()

# ---- PR ----
plt.figure(figsize=(10, 8))
for name, proba_pos in oof_probas.items():
    precision, recall, _ = precision_recall_curve(y, proba_pos)
    pr_auc = auc(recall, precision)
    plt.plot(recall, precision, lw=2, label=f'{name} (PR AUC={pr_auc:.3f})')
plt.xlabel('Recall')
plt.ylabel('Precision')
plt.title('Precision-Recall curves (5-fold Group CV OOF probabilities)')
plt.legend(loc='lower left')
plt.show()

# ---- Confusion + Density ----
for name, proba_pos in oof_probas.items():
    y_pred = (proba_pos >= 0.5).astype(int)
    cm = confusion_matrix(y, y_pred)
    print(f'\n{name} - Confusion Matrix:\n{cm}')
    print(f'  F1: {metrics[name]["f1"]:.4f}, Accuracy: {metrics[name]["accuracy"]:.4f}')

    plt.figure(figsize=(6,5))
    sns.heatmap(cm, annot=True, fmt='d', cmap='Blues')
    plt.title(f'Confusion Matrix (OOF) - {name}')
    plt.xlabel('Predicted')
    plt.ylabel('Actual')
    plt.show()

    # ---- Probability density plot (green/red) ----
    plt.figure(figsize=(8,6))
    sns.kdeplot(proba_pos[y==0], label='Class 0 (Negative)', color="green", fill=True, alpha=0.4)
    sns.kdeplot(proba_pos[y==1], label='Class 1 (Positive)', color="red", fill=True, alpha=0.4)
    plt.xlim(0,1)
    plt.xlabel('OOF predicted probability (class 1)')
    plt.title(f'Predicted Probability Density - {name}')
    plt.legend()
    plt.show()

# ---- Feature selection ----
selector = SelectKBest(f_classif, k='all')
selector.fit(X, y)
p_values = selector.pvalues_
scores = selector.scores_
for i, col in enumerate(X.columns):
    print(f'{col} - p-value: {p_values[i]:.4e}, score: {scores[i]:.4f}')


# %% [code]
