# Supplementary material for: Lung involvement percentage in patients with COVID-19 during the Omicron wave in China: a SHAP-explained machine learning study from a single center
Source: Front Public Health. 2026 Jan 15;13:1728282. doi: 10.3389/fpubh.2025.1728282 (PMC12852392; doi:10.3389/fpubh.2025.1728282)
Supplement: Supplementary file 2 [file Data_Sheet_2.zip › Grouped Predicted Positive Rate-Copy1.ipynb]

# %% [code]
import pandas as pd
import numpy as np
from sklearn.model_selection import train_test_split, GroupKFold
from sklearn.linear_model import LogisticRegression
from sklearn.svm import SVC
from sklearn.ensemble import RandomForestClassifier, GradientBoostingClassifier
from sklearn.neighbors import KNeighborsClassifier
from sklearn.tree import DecisionTreeClassifier
from sklearn.naive_bayes import GaussianNB
from sklearn.neural_network import MLPClassifier
from sklearn.impute import SimpleImputer
import matplotlib.pyplot as plt

# 读取数据
data = pd.read_csv('D:\\文献\\新冠\\covid_data.csv')

# 检查是否存在缺失值
print("缺失值统计:")
print(data.isnull().sum())
print()

# 填补缺失值
imputer = SimpleImputer(strategy='mean')
data['gender'] = imputer.fit_transform(data[['gender']])

# 每日病例数
data['daily_cases'] = data.groupby('date')['date'].transform('count')

# 将肺部受累面积转换为二分类变量
threshold = 0.4
data['y_binary'] = (data['lung_involvement'] >= threshold).astype(int)

# 添加年龄分组
bins = [0, 20, 30, 40, 50, 60, 70, 80, 100]
labels = ['0-20', '21-30', '31-40', '41-50', '51-60', '61-70', '71-80', '80+']
data['age_group'] = pd.cut(data['age'], bins=bins, labels=labels, right=False)

# 定义特征和标签
features = ['age', 'gender', 'daily_cases']
X = data[features]
y = data['y_binary']

# 创建日期分组（用于GroupKFold）
if 'date' in data.columns:
    # 将日期转换为数字ID用于分组
    date_mapping = {date: i for i, date in enumerate(data['date'].unique())}
    groups = data['date'].map(date_mapping)
else:
    # 如果没有日期列，创建模拟分组
    patients_per_day = 10
    groups = np.arange(len(data)) // patients_per_day

# ==================== 方法1：简单交叉验证 ====================
print("方法1：简单交叉验证（当前方法）")
print("-"*50)

# 数据分割
X_train, X_test, y_train, y_test, groups_train, groups_test = train_test_split(
    X, y, groups, test_size=0.2, random_state=42, stratify=y
)

# 定义模型
models = {
    "Logistic Regression": LogisticRegression(max_iter=10000, random_state=42),
    "SVM": SVC(probability=True, random_state=42),
    "Random Forest": RandomForestClassifier(random_state=42),
    "Gradient Boosting": GradientBoostingClassifier(random_state=42),
    "Decision Tree": DecisionTreeClassifier(random_state=42),
    "KNN": KNeighborsClassifier(),
    "Naive Bayes": GaussianNB(),
    "MLP": MLPClassifier(max_iter=10000, random_state=42)
}

# 初始化结果字典
results_simple = {model: [] for model in models}
true_positive_rate_simple = []

# 训练模型
for name, model in models.items():
    model.fit(X_train, y_train)

# 计算每个年龄组的预测阳性率和真实阳性率
for group in labels:
    # 获取该年龄组的测试数据
    mask = (data.loc[X_test.index, 'age_group'] == group)
    X_test_group = X_test[mask]
    y_test_group = y_test[mask]
    
    if len(X_test_group) > 0:
        true_positive_rate_simple.append(y_test_group.mean())
        
        for name, model in models.items():
            y_test_pred_group = model.predict_proba(X_test_group)[:, 1]
            predicted_positive_rate = y_test_pred_group.mean()
            results_simple[name].append(predicted_positive_rate)
    else:
        true_positive_rate_simple.append(np.nan)
        for name in models:
            results_simple[name].append(np.nan)

# 绘制柱状图
plt.figure(figsize=(14, 8))
x = np.arange(len(labels))
width = 0.09

# 绘制每个模型的预测阳性率柱状图
for i, (name, predicted_positive_rate) in enumerate(results_simple.items()):
    plt.bar(x + i * width, predicted_positive_rate, width=width, label=name)

# 绘制真实阳性率的柱状图
plt.bar(x + len(models) * width, true_positive_rate_simple, width=width, 
        label='True Positive Rate', color='red', edgecolor='black')

plt.xlabel('Age Group', fontsize=12, fontweight='bold')
plt.ylabel('Positive Rate', fontsize=12, fontweight='bold')
plt.title('Predicted Positive Rate by Age Group (Simple Split)', 
          fontsize=14, fontweight='bold')
plt.xticks(x + width * (len(models) / 2), labels, rotation=45)
plt.legend(bbox_to_anchor=(1.05, 1), loc='upper left')
plt.grid(True, alpha=0.3, axis='y')
plt.tight_layout()
plt.savefig('age_group_positive_rate_simple.png', dpi=300, bbox_inches='tight')
plt.show()

# ==================== 方法2：分组5折交叉验证 ====================
print("\n方法2：分组5折交叉验证")
print("-"*50)

# 使用GroupKFold
group_kfold = GroupKFold(n_splits=5)
results_group_cv = {model: {label: [] for label in labels} for model in models}
true_positive_rate_group_cv = {label: [] for label in labels}

for train_idx, test_idx in group_kfold.split(X, y, groups):
    X_train_cv = X.iloc[train_idx]
    X_test_cv = X.iloc[test_idx]
    y_train_cv = y.iloc[train_idx]
    y_test_cv = y.iloc[test_idx]
    
    # 训练模型
    trained_models = {}
    for name, model in models.items():
        # 使用模型的副本以避免跨折次污染
        model_clone = model.__class__(**model.get_params())
        model_clone.fit(X_train_cv, y_train_cv)
        trained_models[name] = model_clone
    
    # 计算每个年龄组
    for group in labels:
        mask = (data.loc[X_test_cv.index, 'age_group'] == group)
        X_test_group = X_test_cv[mask]
        y_test_group = y_test_cv[mask]
        
        if len(X_test_group) > 0:
            # 记录真实阳性率
            true_positive_rate_group_cv[group].append(y_test_group.mean())
            
            # 记录每个模型的预测阳性率
            for name, model in trained_models.items():
                y_test_pred_group = model.predict_proba(X_test_group)[:, 1]
                predicted_positive_rate = y_test_pred_group.mean()
                results_group_cv[name][group].append(predicted_positive_rate)

# 计算平均结果
results_group_cv_avg = {model: [] for model in models}
true_positive_rate_group_cv_avg = []

for group in labels:
    # 计算真实阳性率的平均值
    if true_positive_rate_group_cv[group]:
        true_positive_rate_group_cv_avg.append(np.nanmean(true_positive_rate_group_cv[group]))
    else:
        true_positive_rate_group_cv_avg.append(np.nan)
    
    # 计算每个模型预测阳性率的平均值
    for name in models:
        if results_group_cv[name][group]:
            results_group_cv_avg[name].append(np.nanmean(results_group_cv[name][group]))
        else:
            results_group_cv_avg[name].append(np.nan)

# 绘制分组交叉验证的结果
plt.figure(figsize=(14, 8))
x = np.arange(len(labels))
width = 0.09

# 绘制每个模型的预测阳性率柱状图
for i, (name, predicted_positive_rate) in enumerate(results_group_cv_avg.items()):
    plt.bar(x + i * width, predicted_positive_rate, width=width, label=name)

# 绘制真实阳性率的柱状图
plt.bar(x + len(models) * width, true_positive_rate_group_cv_avg, width=width, 
        label='True Positive Rate', color='red', edgecolor='black')

plt.xlabel('Age Group', fontsize=12, fontweight='bold')
plt.ylabel('Positive Rate', fontsize=12, fontweight='bold')
plt.title('Predicted Positive Rate by Age Group (Group 5-Fold CV)', 
          fontsize=14, fontweight='bold')
plt.xticks(x + width * (len(models) / 2), labels, rotation=45)
plt.legend(bbox_to_anchor=(1.05, 1), loc='upper left')
plt.grid(True, alpha=0.3, axis='y')
plt.tight_layout()
plt.savefig('age_group_positive_rate_group_cv.png', dpi=300, bbox_inches='tight')
plt.show()

# ==================== 比较两种方法 ====================
print("\n两种方法比较:")
print("="*50)

# 创建比较表格
comparison_data = []
for group in labels:
    row = {'Age Group': group}
    
    # 简单方法
    for name in models:
        simple_rate = results_simple[name][labels.index(group)]
        row[f'{name} (Simple)'] = f"{simple_rate:.3f}" if not np.isnan(simple_rate) else "N/A"
    
    # 分组CV方法
    for name in models:
        cv_rate = results_group_cv_avg[name][labels.index(group)]
        row[f'{name} (Group CV)'] = f"{cv_rate:.3f}" if not np.isnan(cv_rate) else "N/A"
    
    # 真实阳性率
    simple_true = true_positive_rate_simple[labels.index(group)]
    cv_true = true_positive_rate_group_cv_avg[labels.index(group)]
    row['True (Simple)'] = f"{simple_true:.3f}" if not np.isnan(simple_true) else "N/A"
    row['True (Group CV)'] = f"{cv_true:.3f}" if not np.isnan(cv_true) else "N/A"
    
    comparison_data.append(row)

comparison_df = pd.DataFrame(comparison_data)
print(comparison_df.to_string(index=False))

# ==================== 统计每个年龄组的样本数量 ====================
print("\n各年龄组样本数量:")
print("="*50)

sample_counts = []
for group in labels:
    count = sum(data['age_group'] == group)
    train_count = sum(data.loc[X_train.index, 'age_group'] == group)
    test_count = sum(data.loc[X_test.index, 'age_group'] == group)
    sample_counts.append({
        'Age Group': group,
        'Total': count,
        'Train': train_count,
        'Test': test_count,
        'Test %': f"{(test_count/count*100):.1f}%" if count > 0 else "N/A"
    })

sample_df = pd.DataFrame(sample_counts)
print(sample_df.to_string(index=False))

# ==================== 保存结果 ====================
# 保存简单方法的结果
simple_results_df = pd.DataFrame({
    'Age Group': labels,
    'True Positive Rate': true_positive_rate_simple,
    **{f'{name}_Predicted': rates for name, rates in results_simple.items()}
})
simple_results_df.to_csv('age_group_results_simple.csv', index=False)

# 保存分组CV方法的结果
cv_results_df = pd.DataFrame({
    'Age Group': labels,
    'True Positive Rate': true_positive_rate_group_cv_avg,
    **{f'{name}_Predicted': rates for name, rates in results_group_cv_avg.items()}
})
cv_results_df.to_csv('age_group_results_group_cv.csv', index=False)

print(f"\n结果已保存:")
print(f"- 简单方法: age_group_results_simple.csv")
print(f"- 分组交叉验证: age_group_results_group_cv.csv")
print(f"- 图表: age_group_positive_rate_simple.png 和 age_group_positive_rate_group_cv.png")

# %% [code]
