# Supplementary material for: Lung involvement percentage in patients with COVID-19 during the Omicron wave in China: a SHAP-explained machine learning study from a single center
Source: Front Public Health. 2026 Jan 15;13:1728282. doi: 10.3389/fpubh.2025.1728282 (PMC12852392; doi:10.3389/fpubh.2025.1728282)
Supplement: Supplementary file 2 [file Data_Sheet_2.zip › Grouped_SHAP-Copy1.ipynb]

# %% [code]
# =================== COVID Lung Involvement Gradient Boosting + SHAP (5折交叉验证) ===================
import pandas as pd
import numpy as np
import matplotlib.pyplot as plt
from sklearn.ensemble import GradientBoostingClassifier
from sklearn.model_selection import StratifiedKFold
from sklearn.impute import SimpleImputer
from sklearn.preprocessing import StandardScaler
import shap
import os

# 创建结果目录
output_dir = "D:\\文献\\新冠\\SHAP_results"
os.makedirs(output_dir, exist_ok=True)

# =================== 1. 数据读取与预处理 ===================
data = pd.read_csv('D:\\文献\\新冠\\covid_data.csv')

# 确保 age 和 gender 是数值类型
data['age'] = pd.to_numeric(data['age'], errors='coerce')
data['gender'] = pd.to_numeric(data['gender'], errors='coerce')

# 填补缺失值
data['age'] = data['age'].fillna(data['age'].median())
imputer = SimpleImputer(strategy='mean')
data['gender'] = imputer.fit_transform(data[['gender']])

# 生成每日病例数特征
data['daily_cases'] = data.groupby('date')['date'].transform('count')

# 提取特征与目标变量
X = data[['age', 'gender', 'daily_cases']].copy()
y = data['lung_involvement']

# 转为二分类（阈值0.4）
threshold = 0.4
y_binary = (y >= threshold).astype(int)

# 特征缩放（仅用于训练模型）
scaler = StandardScaler()
X_scaled = pd.DataFrame(scaler.fit_transform(X), columns=X.columns, index=X.index)

# =================== 2. 分组5折交叉验证 ===================
n_splits = 5
kf = StratifiedKFold(n_splits=n_splits, shuffle=True, random_state=42)

shap_list = []  # 存放每折的 (shap_values, X_te_scaled, X_te_original, explainer)
y_proba_all = pd.Series(0.0, index=X_scaled.index)  # 存放每个样本的平均预测概率

for fold, (train_idx, test_idx) in enumerate(kf.split(X_scaled, y_binary), 1):
    print(f"\n=== Fold {fold} ===")
    X_tr_scaled, X_te_scaled = X_scaled.loc[train_idx], X_scaled.loc[test_idx]
    X_tr_orig, X_te_orig = X.loc[train_idx], X.loc[test_idx]  # 原始特征用于显示
    y_tr, y_te = y_binary.loc[train_idx], y_binary.loc[test_idx]
    
    # 训练 Gradient Boosting
    model = GradientBoostingClassifier(n_estimators=100, learning_rate=0.1, max_depth=3, random_state=42)
    model.fit(X_tr_scaled, y_tr)
    
    # 预测概率
    y_proba_all.loc[test_idx] = model.predict_proba(X_te_scaled)[:, 1]
    
    # 计算 SHAP
    explainer = shap.TreeExplainer(model)
    shap_values_fold = explainer.shap_values(X_te_scaled)
    
    shap_list.append((shap_values_fold, X_te_scaled, X_te_orig, explainer))

# =================== 3. 汇总全局 SHAP ===================
shap_arr_list = []
X_test_list = []

for sv, X_te_scaled, X_te_orig, _ in shap_list:
    if isinstance(sv, list):
        shap_arr_list.append(sv[1])  # 二分类使用类别1的 SHAP
    else:
        shap_arr_list.append(sv)
    X_test_list.append(X_te_orig)

shap_arr_all = np.vstack(shap_arr_list)
X_test_all = pd.concat(X_test_list)

# 全局 SHAP统计表格
mean_abs_shap = np.abs(shap_arr_all).mean(axis=0)
shap_importance = pd.DataFrame({
    "Feature": X.columns,
    "Mean_abs_SHAP": mean_abs_shap,
    "SHAP_min": shap_arr_all.min(axis=0),
    "SHAP_max": shap_arr_all.max(axis=0),
    "SHAP_mean": shap_arr_all.mean(axis=0)
}).sort_values(by="Mean_abs_SHAP", ascending=False)

shap_importance.to_csv(os.path.join(output_dir, "gb_shap_importance.csv"), index=False)
shap_importance.to_excel(os.path.join(output_dir, "gb_shap_importance.xlsx"), index=False)
print("\n全局特征 SHAP 表格已保存")
print(shap_importance.round(4))

# 绘制全局 SHAP 图（条形图）
plt.figure(figsize=(10,5))
shap.summary_plot(shap_arr_all, X_test_all, plot_type="bar", show=False)
plt.tight_layout()
plt.savefig(os.path.join(output_dir, "shap_summary_bar.png"), dpi=300)
plt.show()

# 绘制全局 SHAP 图（点图）
plt.figure(figsize=(10,5))
shap.summary_plot(shap_arr_all, X_test_all, show=False)
plt.tight_layout()
plt.savefig(os.path.join(output_dir, "shap_summary_dot.png"), dpi=300)
plt.show()

# =================== 4. 高风险病例分析 ===================
high_risk_idx = y_proba_all.sort_values(ascending=False).index[:3]

for i, idx in enumerate(high_risk_idx, 1):
    print(f"\n高风险病例 #{i} (索引:{idx}, 平均概率:{y_proba_all[idx]:.2f})")
    print("原始特征值:")
    print(X.loc[idx])
    
    # 找到对应折
    for sv, X_te_scaled, X_te_orig, explainer in shap_list:
        if idx in X_te_scaled.index:
            local_idx = X_te_scaled.index.get_loc(idx)
            shap_values_local = sv[1] if isinstance(sv, list) else sv
            
            # force plot PNG 保存
            plt.figure(figsize=(10,2))
            shap.force_plot(
                explainer.expected_value[1] if isinstance(sv, list) else explainer.expected_value,
                shap_values_local[local_idx, :],
                X_te_orig.loc[idx, :],
                matplotlib=True,
                show=False
            )
            plt.tight_layout()
            plt.savefig(os.path.join(output_dir, f"high_risk_case_{i}_forceplot.png"), dpi=300)
            plt.show()
            
            contrib_values = shap_values_local[local_idx, :]
            contrib_df = pd.DataFrame({
                'Feature': X.columns,
                'Value': X.loc[idx],
                'SHAP': contrib_values,
                'Abs_Impact': np.abs(contrib_values)
            }).sort_values('Abs_Impact', ascending=False)
            print("\n特征贡献分析:")
            print(contrib_df.round(4))
            break

# =================== 5. 分年龄段典型病例分析 ===================
age_bins = [(20,40),(41,65),(66,80),(81,120)]
shap_df_all = pd.DataFrame(shap_arr_all, columns=X.columns, index=X_test_all.index)

examples = []

for (low, high) in age_bins:
    mask = (X_test_all['age'] >= low) & (X_test_all['age'] <= high)
    if mask.sum() == 0:
        print(f"年龄段 {low}-{high} 没有样本")
        continue
    
    sub_df = X_test_all.loc[mask]
    sub_shap = shap_df_all.loc[mask]
    
    max_cases = sub_df['daily_cases'].max()
    candidate_idx = sub_df[sub_df['daily_cases'] == max_cases].index.tolist()
    
    if len(candidate_idx) > 1:
        best_idx = candidate_idx[np.argmax(sub_shap.loc[candidate_idx, 'daily_cases'].abs().values)]
    else:
        best_idx = candidate_idx[0]
    
    example = {
        "age_range": f"{low}-{high}",
        "index": best_idx,
        "age": sub_df.loc[best_idx,'age'],
        "gender": sub_df.loc[best_idx,'gender'],
        "daily_cases": sub_df.loc[best_idx,'daily_cases'],
        "shap_age": sub_shap.loc[best_idx,'age'],
        "shap_daily_cases": sub_shap.loc[best_idx,'daily_cases'],
        "shap_gender": sub_shap.loc[best_idx,'gender']
    }
    examples.append(example)

examples_df = pd.DataFrame(examples)
examples_df.to_csv(os.path.join(output_dir, "gb_age_group_examples.csv"), index=False)
print("\n各年龄段典型病例:")
print(examples_df)

# 生成 force plot PNG 并显示
for i, row in examples_df.iterrows():
    idx = row["index"]
    for sv, X_te_scaled, X_te_orig, explainer in shap_list:
        if idx in X_te_scaled.index:
            local_idx = X_te_scaled.index.get_loc(idx)
            shap_values_local = sv[1] if isinstance(sv, list) else sv
            
            plt.figure(figsize=(10,2))
            shap.force_plot(
                explainer.expected_value[1] if isinstance(sv, list) else explainer.expected_value,
                shap_values_local[local_idx, :],
                X_te_orig.loc[idx, :],
                matplotlib=True,
                show=False
            )
            plt.tight_layout()
            plt.savefig(os.path.join(output_dir, f"age_group_{row['age_range']}_forceplot.png"), dpi=300)
            plt.show()
            break

# =================== 6. 特征交互分析 ===================
if all(col in X.columns for col in ['age','daily_cases']):
    plt.figure(figsize=(10,5))
    shap.dependence_plot(
        "age",
        shap_arr_all,
        X_test_all,
        interaction_index="daily_cases",
        show=False
    )
    plt.tight_layout()
    plt.savefig(os.path.join(output_dir, "shap_dependence_age_daily_cases.png"), dpi=300)
    plt.show()

print("\n分析完成！所有图表已保存到:", output_dir)


# %% [code]
