# Supplementary material for: Lung involvement percentage in patients with COVID-19 during the Omicron wave in China: a SHAP-explained machine learning study from a single center
Source: Front Public Health. 2026 Jan 15;13:1728282. doi: 10.3389/fpubh.2025.1728282 (PMC12852392; doi:10.3389/fpubh.2025.1728282)
Supplement: Supplementary file 2 [file Data_Sheet_2.zip › group_kfold_ML-Copy1.ipynb]

# %% [code]
import pandas as pd
import numpy as np
from sklearn.model_selection import train_test_split, GroupKFold, cross_val_predict
from sklearn.linear_model import LogisticRegression
from sklearn.svm import SVC
from sklearn.ensemble import RandomForestClassifier, GradientBoostingClassifier
from sklearn.tree import DecisionTreeClassifier
from sklearn.neighbors import KNeighborsClassifier
from sklearn.naive_bayes import GaussianNB
from sklearn.neural_network import MLPClassifier
from sklearn.metrics import roc_curve, auc, precision_recall_curve, f1_score, accuracy_score, confusion_matrix, precision_score, recall_score, average_precision_score, roc_auc_score
from sklearn.impute import SimpleImputer
import matplotlib.pyplot as plt
import seaborn as sns
from scipy import stats
import warnings
warnings.filterwarnings('ignore')

# ==================== 稳健的统计检验实现 ====================
def bootstrap_test_roc(y_true, y_pred_proba1, y_pred_proba2, n_bootstrap=1000):
    """
    使用bootstrap比较两个ROC AUC
    """
    n = len(y_true)
    auc_diffs = []
    
    for _ in range(n_bootstrap):
        # Bootstrap抽样
        indices = np.random.choice(n, n, replace=True)
        y_true_boot = y_true[indices]
        y_pred1_boot = y_pred_proba1[indices]
        y_pred2_boot = y_pred_proba2[indices]
        
        # 计算bootstrap样本的AUC
        auc1 = roc_auc_score(y_true_boot, y_pred1_boot)
        auc2 = roc_auc_score(y_true_boot, y_pred2_boot)
        auc_diffs.append(auc1 - auc2)
    
    # 计算均值和标准误
    auc_diffs = np.array(auc_diffs)
    mean_diff = np.mean(auc_diffs)
    se_diff = np.std(auc_diffs)
    
    # 计算p值（双边检验）
    if se_diff > 0:
        # 基于bootstrap分布计算p值
        p_value = np.mean(np.abs(auc_diffs - mean_diff) >= np.abs(mean_diff))
    else:
        p_value = 1.0
    
    return p_value, mean_diff

def bootstrap_test_pr(y_true, y_pred_proba1, y_pred_proba2, n_bootstrap=1000):
    """
    使用bootstrap比较两个PR AUC
    """
    n = len(y_true)
    pr_diffs = []
    
    for _ in range(n_bootstrap):
        # Bootstrap抽样
        indices = np.random.choice(n, n, replace=True)
        y_true_boot = y_true[indices]
        y_pred1_boot = y_pred_proba1[indices]
        y_pred2_boot = y_pred_proba2[indices]
        
        # 计算bootstrap样本的PR AUC
        precision1, recall1, _ = precision_recall_curve(y_true_boot, y_pred1_boot)
        precision2, recall2, _ = precision_recall_curve(y_true_boot, y_pred2_boot)
        
        pr_auc1 = auc(recall1, precision1)
        pr_auc2 = auc(recall2, precision2)
        pr_diffs.append(pr_auc1 - pr_auc2)
    
    # 计算均值和标准误
    pr_diffs = np.array(pr_diffs)
    mean_diff = np.mean(pr_diffs)
    se_diff = np.std(pr_diffs)
    
    # 计算p值
    if se_diff > 0:
        # 基于bootstrap分布计算p值
        p_value = np.mean(np.abs(pr_diffs - mean_diff) >= np.abs(mean_diff))
    else:
        p_value = 1.0
    
    return p_value, mean_diff

def calculate_roc_auc_ci(y_true, y_pred_proba, confidence=0.95, n_bootstrap=1000):
    """
    计算ROC AUC的置信区间
    """
    n = len(y_true)
    auc_values = []
    
    for _ in range(n_bootstrap):
        indices = np.random.choice(n, n, replace=True)
        y_true_boot = y_true[indices]
        y_pred_boot = y_pred_proba[indices]
        
        try:
            auc_val = roc_auc_score(y_true_boot, y_pred_boot)
            auc_values.append(auc_val)
        except:
            continue
    
    if len(auc_values) > 0:
        auc_values = np.array(auc_values)
        lower = np.percentile(auc_values, (1 - confidence) / 2 * 100)
        upper = np.percentile(auc_values, (1 + confidence) / 2 * 100)
        return lower, upper
    else:
        return None, None

# 读取数据
data = pd.read_csv('D:\\文献\\新冠\\covid_data.csv')

# 去除肺部受累面积为 0 的数据（如果不需要可以注释掉）
# data = data[data['lung_involvement'] != 0]

# 重置索引
data = data.reset_index(drop=True)

# 填补缺失值
imputer = SimpleImputer(strategy='mean')
data['gender'] = imputer.fit_transform(data[['gender']])

# 创建日期ID作为分组变量
if 'date' not in data.columns:
    print("警告: 数据中没有'date'列，将创建模拟的日期分组")
    # 假设每10个患者同一天
    patients_per_day = 10
    data['date_id'] = np.arange(len(data)) // patients_per_day
else:
    # 将日期转换为整数ID
    date_mapping = {date: i for i, date in enumerate(data['date'].unique())}
    data['date_id'] = data['date'].map(date_mapping)

# 计算每日病例数
data['daily_cases'] = data.groupby('date_id')['date_id'].transform('count')

# 将肺部受累面积转换为二分类变量（阈值为 0.4%）
threshold = 0.4
y_binary = (data['lung_involvement'] >= threshold).astype(int)

# 定义两种特征集
feature_sets = {
    'without_daily_cases': ['age', 'gender'],
    'with_daily_cases': ['age', 'gender', 'daily_cases']
}

# 定义模型
models = {
    "Logistic Regression": LogisticRegression(max_iter=10000, random_state=42),
    "SVM": SVC(probability=True, random_state=42),
    "Random Forest": RandomForestClassifier(random_state=42),
    "Gradient Boosting": GradientBoostingClassifier(random_state=42),
    "Decision Tree": DecisionTreeClassifier(random_state=42),
    "KNN": KNeighborsClassifier(),
    "Naive Bayes": GaussianNB(),
    "MLP": MLPClassifier(max_iter=10000, random_state=42)
}

# 创建分组交叉验证对象
group_kfold = GroupKFold(n_splits=5)

# 存储所有结果
all_results = []
# 存储每个模型在测试集上的预测结果
predictions_dict = {}

# ==================== 存储每个模型在不同特征集下的预测概率 ====================
model_predictions = {}

# 对每种特征集进行分析
for feature_set_name, features in feature_sets.items():
    print(f"\n{'='*80}")
    print(f"特征集: {feature_set_name.upper().replace('_', ' ')}")
    print(f"{'='*80}")
    
    X = data[features].values  # 转换为numpy数组，避免索引问题
    groups = data['date_id'].values
    
    # 按日期分层划分训练集和测试集
    unique_groups = np.unique(groups)
    train_groups, test_groups = train_test_split(
        unique_groups, test_size=0.2, random_state=42
    )
    
    # 使用布尔索引而不是原始索引
    train_mask = data['date_id'].isin(train_groups)
    test_mask = data['date_id'].isin(test_groups)
    
    X_train = X[train_mask]
    X_test = X[test_mask]
    y_train = y_binary[train_mask].values
    y_test = y_binary[test_mask].values
    train_groups_array = groups[train_mask]
    
    print(f"训练集: {len(X_train)} 样本, {len(np.unique(train_groups_array))} 个日期")
    print(f"测试集: {len(X_test)} 样本, {len(np.unique(groups[test_mask]))} 个日期")
    
    # 存储测试集数据（使用数组而不是DataFrame）
    predictions_dict[feature_set_name] = {
        'X_test': X_test,
        'y_test': y_test,
        'test_mask': test_mask,
        'features': features,
        'y_test_values': y_test
    }
    
    # 初始化模型预测存储
    if feature_set_name not in model_predictions:
        model_predictions[feature_set_name] = {}
    
    # 训练和评估每个模型
    for model_name, model in models.items():
        print(f"\n训练 {model_name}...")
        
        try:
            # 使用分组交叉验证预测
            y_train_pred_proba = cross_val_predict(
                model, X_train, y_train, cv=group_kfold, 
                groups=train_groups_array, method='predict_proba'
            )[:, 1]
        except Exception as e:
            print(f"交叉验证错误: {e}, 使用简单交叉验证")
            from sklearn.model_selection import KFold
            kfold = KFold(n_splits=5, shuffle=True, random_state=42)
            y_train_pred_proba = cross_val_predict(
                model, X_train, y_train, cv=kfold, 
                method='predict_proba'
            )[:, 1]
        
        # 计算训练集交叉验证指标
        # ROC AUC
        fpr_train, tpr_train, _ = roc_curve(y_train, y_train_pred_proba)
        roc_auc_train = auc(fpr_train, tpr_train)
        
        # PR AUC
        precision_train, recall_train, _ = precision_recall_curve(y_train, y_train_pred_proba)
        pr_auc_train = auc(recall_train, precision_train)
        
        # 准确率和F1
        y_train_pred = (y_train_pred_proba >= 0.5).astype(int)
        accuracy_train = accuracy_score(y_train, y_train_pred)
        f1_train = f1_score(y_train, y_train_pred)
        
        # 在完整训练集上训练
        model.fit(X_train, y_train)
        
        # 在测试集上预测
        try:
            y_test_pred_proba = model.predict_proba(X_test)[:, 1]
        except:
            # 对于某些模型，如果没有predict_proba，使用decision_function
            y_test_pred_proba = model.decision_function(X_test)
            # 归一化到0-1之间
            y_test_pred_proba = (y_test_pred_proba - y_test_pred_proba.min()) / (y_test_pred_proba.max() - y_test_pred_proba.min() + 1e-10)
        
        y_test_pred = (y_test_pred_proba >= 0.5).astype(int)
        
        # 存储预测概率用于后续统计检验
        model_predictions[feature_set_name][model_name] = {
            'y_test_pred_proba': y_test_pred_proba,
            'model': model
        }
        
        # 计算测试集指标
        # ROC AUC
        fpr_test, tpr_test, _ = roc_curve(y_test, y_test_pred_proba)
        roc_auc_test = auc(fpr_test, tpr_test)
        
        # 计算置信区间
        roc_ci_lower, roc_ci_upper = calculate_roc_auc_ci(y_test, y_test_pred_proba, n_bootstrap=500)
        
        # PR AUC
        try:
            precision_test, recall_test, _ = precision_recall_curve(y_test, y_test_pred_proba)
            pr_auc_test = auc(recall_test, precision_test)
            avg_precision_test = average_precision_score(y_test, y_test_pred_proba)
        except:
            pr_auc_test = 0.0
            avg_precision_test = 0.0
        
        # 其他指标
        accuracy_test = accuracy_score(y_test, y_test_pred)
        f1_test = f1_score(y_test, y_test_pred)
        precision_test_score = precision_score(y_test, y_test_pred, zero_division=0)
        recall_test_score = recall_score(y_test, y_test_pred, zero_division=0)
        
        # 存储结果
        result = {
            'Feature Set': feature_set_name,
            'Model': model_name,
            # 训练集交叉验证指标
            'CV_Accuracy': accuracy_train,
            'CV_F1': f1_train,
            'CV_ROC_AUC': roc_auc_train,
            'CV_PR_AUC': pr_auc_train,
            # 测试集指标
            'Test_Accuracy': accuracy_test,
            'Test_F1': f1_test,
            'Test_ROC_AUC': roc_auc_test,
            'Test_ROC_CI_Lower': roc_ci_lower,
            'Test_ROC_CI_Upper': roc_ci_upper,
            'Test_PR_AUC': pr_auc_test,
            'Test_Avg_Precision': avg_precision_test,
            'Test_Precision': precision_test_score,
            'Test_Recall': recall_test_score,
            'y_test_pred_proba': y_test_pred_proba,
            'y_test_true': y_test
        }
        
        all_results.append(result)
        
        # 打印置信区间
        if roc_ci_lower is not None and roc_ci_upper is not None:
            ci_str = f"[{roc_ci_lower:.3f}, {roc_ci_upper:.3f}]"
        else:
            ci_str = "[N/A]"
        
        print(f"  交叉验证: ACC={accuracy_train:.4f}, F1={f1_train:.4f}, "
              f"ROC AUC={roc_auc_train:.4f}, PR AUC={pr_auc_train:.4f}")
        print(f"  测试集: ACC={accuracy_test:.4f}, F1={f1_test:.4f}, "
              f"ROC AUC={roc_auc_test:.4f} {ci_str}, PR AUC={pr_auc_test:.4f}")

# 创建结果DataFrame
results_df = pd.DataFrame(all_results)

# ==================== 计算统计检验P值 ====================
print("\n" + "="*100)
print("各个模型增加Daily Cases后的统计检验结果")
print("="*100)

# 准备统计检验结果表
stat_test_results = []

for model_name in models.keys():
    # 获取两个特征集的预测概率
    if (model_name in model_predictions['without_daily_cases'] and 
        model_name in model_predictions['with_daily_cases']):
        
        # 获取测试集的真实标签（两个特征集应该相同）
        # 由于两个特征集使用相同的测试集，y_test应该相同
        y_test_without = predictions_dict['without_daily_cases']['y_test_values']
        y_test_with = predictions_dict['with_daily_cases']['y_test_values']
        
        # 检查两个y_test是否相同
        if len(y_test_without) != len(y_test_with):
            print(f"警告: {model_name}的两个测试集大小不同")
            continue
        
        # 获取预测概率
        y_pred_without = model_predictions['without_daily_cases'][model_name]['y_test_pred_proba']
        y_pred_with = model_predictions['with_daily_cases'][model_name]['y_test_pred_proba']
        
        # 检查预测概率长度
        if len(y_pred_without) != len(y_pred_with):
            print(f"警告: {model_name}的两个预测概率长度不同")
            continue
        
        # 使用bootstrap检验（ROC AUC比较）
        roc_p_bootstrap, roc_diff_bootstrap = bootstrap_test_roc(
            y_test_without, y_pred_with, y_pred_without, n_bootstrap=500
        )
        
        # 使用bootstrap检验（PR AUC比较）
        pr_p_bootstrap, pr_diff_bootstrap = bootstrap_test_pr(
            y_test_without, y_pred_with, y_pred_without, n_bootstrap=500
        )
        
        # 从结果中获取两个模型的ROC AUC和PR AUC
        without_mask = (results_df['Model'] == model_name) & (results_df['Feature Set'] == 'without_daily_cases')
        with_mask = (results_df['Model'] == model_name) & (results_df['Feature Set'] == 'with_daily_cases')
        
        if without_mask.any() and with_mask.any():
            roc_auc_without = results_df.loc[without_mask, 'Test_ROC_AUC'].values[0]
            roc_auc_with = results_df.loc[with_mask, 'Test_ROC_AUC'].values[0]
            pr_auc_without = results_df.loc[without_mask, 'Test_PR_AUC'].values[0]
            pr_auc_with = results_df.loc[with_mask, 'Test_PR_AUC'].values[0]
            
            roc_ci_without_lower = results_df.loc[without_mask, 'Test_ROC_CI_Lower'].values[0]
            roc_ci_without_upper = results_df.loc[without_mask, 'Test_ROC_CI_Upper'].values[0]
            roc_ci_with_lower = results_df.loc[with_mask, 'Test_ROC_CI_Lower'].values[0]
            roc_ci_with_upper = results_df.loc[with_mask, 'Test_ROC_CI_Upper'].values[0]
            
            # 存储结果
            stat_test_results.append({
                'Model': model_name,
                'ROC AUC (Without)': f"{roc_auc_without:.4f}",
                'ROC CI (Without)': f"[{roc_ci_without_lower:.3f}, {roc_ci_without_upper:.3f}]" if roc_ci_without_lower is not None else "N/A",
                'ROC AUC (With)': f"{roc_auc_with:.4f}",
                'ROC CI (With)': f"[{roc_ci_with_lower:.3f}, {roc_ci_with_upper:.3f}]" if roc_ci_with_lower is not None else "N/A",
                'ROC AUC Difference': f"{roc_diff_bootstrap:.4f}",
                'ROC P-value': f"{roc_p_bootstrap:.4f}",
                'PR AUC (Without)': f"{pr_auc_without:.4f}",
                'PR AUC (With)': f"{pr_auc_with:.4f}",
                'PR AUC Difference': f"{pr_diff_bootstrap:.4f}",
                'PR P-value': f"{pr_p_bootstrap:.4f}"
            })
            
            print(f"\n{model_name}:")
            print(f"  ROC AUC: {roc_auc_without:.4f} → {roc_auc_with:.4f} (Δ={roc_diff_bootstrap:.4f})")
            print(f"    Bootstrap p={roc_p_bootstrap:.4f}")
            if roc_ci_without_lower is not None:
                print(f"    Without CI: [{roc_ci_without_lower:.3f}, {roc_ci_without_upper:.3f}]")
            if roc_ci_with_lower is not None:
                print(f"    With CI: [{roc_ci_with_lower:.3f}, {roc_ci_with_upper:.3f}]")
            print(f"  PR AUC:  {pr_auc_without:.4f} → {pr_auc_with:.4f} (Δ={pr_diff_bootstrap:.4f})")
            print(f"    Bootstrap p={pr_p_bootstrap:.4f}")

# 检查是否有结果
if len(stat_test_results) == 0:
    print("警告: 没有找到有效的统计检验结果")
    # 创建空的结果DataFrame
    stat_test_df = pd.DataFrame(columns=['Model', 'ROC AUC (Without)', 'ROC CI (Without)', 'ROC AUC (With)', 
                                         'ROC CI (With)', 'ROC AUC Difference', 'ROC P-value',
                                         'PR AUC (Without)', 'PR AUC (With)', 'PR AUC Difference', 'PR P-value'])
else:
    # 创建统计检验结果DataFrame
    stat_test_df = pd.DataFrame(stat_test_results)
    
    # 打印统计检验结果
    print("\n" + "="*100)
    print("统计检验结果汇总表")
    print("="*100)
    pd.set_option('display.max_rows', None)
    pd.set_option('display.max_columns', None)
    pd.set_option('display.width', None)
    print(stat_test_df.to_string(index=False))
    pd.reset_option('display.max_rows')
    pd.reset_option('display.max_columns')
    pd.reset_option('display.width')

# 保存统计检验结果
stat_test_df.to_csv('statistical_tests_daily_cases_robust.csv', index=False)
print(f"\n统计检验结果已保存到: statistical_tests_daily_cases_robust.csv")

# ==================== 性能提升/下降的总结统计 ====================
print("\n" + "="*100)
print("性能变化总结")
print("="*100)

# 提取最终p值和差异
if len(stat_test_results) > 0:
    roc_pvals = [float(x) for x in stat_test_df['ROC P-value']]
    roc_diffs = [float(x) for x in stat_test_df['ROC AUC Difference']]
    pr_pvals = [float(x) for x in stat_test_df['PR P-value']]
    pr_diffs = [float(x) for x in stat_test_df['PR AUC Difference']]
    models_list = stat_test_df['Model'].values
    
    # 统计显著改善/下降的模型数量
    significant_improvement_roc = sum(1 for p, d in zip(roc_pvals, roc_diffs) if p < 0.05 and d > 0)
    significant_decline_roc = sum(1 for p, d in zip(roc_pvals, roc_diffs) if p < 0.05 and d < 0)
    
    significant_improvement_pr = sum(1 for p, d in zip(pr_pvals, pr_diffs) if p < 0.05 and d > 0)
    significant_decline_pr = sum(1 for p, d in zip(pr_pvals, pr_diffs) if p < 0.05 and d < 0)
    
    print(f"\nROC AUC变化:")
    print(f"  显著改善的模型: {significant_improvement_roc}/{len(models_list)}")
    print(f"  显著下降的模型: {significant_decline_roc}/{len(models_list)}")
    print(f"  无显著变化的模型: {len(models_list) - significant_improvement_roc - significant_decline_roc}/{len(models_list)}")
    
    print(f"\nPR AUC变化:")
    print(f"  显著改善的模型: {significant_improvement_pr}/{len(models_list)}")
    print(f"  显著下降的模型: {significant_decline_pr}/{len(models_list)}")
    print(f"  无显著变化的模型: {len(models_list) - significant_improvement_pr - significant_decline_pr}/{len(models_list)}")
    
    # 识别具体哪些模型有显著变化
    print(f"\n显著改善的模型 (ROC AUC, p<0.05):")
    for model, diff, pval in zip(models_list, roc_diffs, roc_pvals):
        if pval < 0.05 and diff > 0:
            print(f"  - {model}: Δ={diff:.4f}, p={pval:.4f}")
    
    print(f"\n显著下降的模型 (ROC AUC, p<0.05):")
    for model, diff, pval in zip(models_list, roc_diffs, roc_pvals):
        if pval < 0.05 and diff < 0:
            print(f"  - {model}: Δ={diff:.4f}, p={pval:.4f}")
    
    print(f"\n显著改善的模型 (PR AUC, p<0.05):")
    for model, diff, pval in zip(models_list, pr_diffs, pr_pvals):
        if pval < 0.05 and diff > 0:
            print(f"  - {model}: Δ={diff:.4f}, p={pval:.4f}")
    
    print(f"\n显著下降的模型 (PR AUC, p<0.05):")
    for model, diff, pval in zip(models_list, pr_diffs, pr_pvals):
        if pval < 0.05 and diff < 0:
            print(f"  - {model}: Δ={diff:.4f}, p={pval:.4f}")
    
    # ==================== 可视化结果 ====================
    if len(models_list) > 0:
        fig, axes = plt.subplots(2, 2, figsize=(16, 12))
        axes = axes.flatten()
        
        # 1. ROC AUC差异
        ax1 = axes[0]
        colors = ['green' if d > 0 else 'red' for d in roc_diffs]
        ax1.bar(models_list, roc_diffs, color=colors, alpha=0.7)
        ax1.axhline(y=0, color='black', linestyle='-', linewidth=0.5)
        ax1.set_xlabel('Model', fontsize=12, fontweight='bold')
        ax1.set_ylabel('ROC AUC Difference (With - Without)', fontsize=12, fontweight='bold')
        ax1.set_title('ROC AUC Differences with Daily Cases', fontsize=14, fontweight='bold')
        ax1.tick_params(axis='x', rotation=45)
        ax1.grid(True, alpha=0.3, axis='y')
        
        # 添加显著性标注
        for i, (diff, pval) in enumerate(zip(roc_diffs, roc_pvals)):
            if pval < 0.05:
                significance = '***' if pval < 0.001 else '**' if pval < 0.01 else '*'
                ax1.text(i, diff + (0.01 if diff >= 0 else -0.015), 
                        significance, 
                        ha='center', va='bottom' if diff >= 0 else 'top',
                        fontsize=12, color='darkred', fontweight='bold')
        
        # 2. PR AUC差异
        ax2 = axes[1]
        colors = ['green' if d > 0 else 'red' for d in pr_diffs]
        ax2.bar(models_list, pr_diffs, color=colors, alpha=0.7)
        ax2.axhline(y=0, color='black', linestyle='-', linewidth=0.5)
        ax2.set_xlabel('Model', fontsize=12, fontweight='bold')
        ax2.set_ylabel('PR AUC Difference (With - Without)', fontsize=12, fontweight='bold')
        ax2.set_title('PR AUC Differences with Daily Cases', fontsize=14, fontweight='bold')
        ax2.tick_params(axis='x', rotation=45)
        ax2.grid(True, alpha=0.3, axis='y')
        
        # 添加显著性标注
        for i, (diff, pval) in enumerate(zip(pr_diffs, pr_pvals)):
            if pval < 0.05:
                significance = '***' if pval < 0.001 else '**' if pval < 0.01 else '*'
                ax2.text(i, diff + (0.01 if diff >= 0 else -0.015), 
                        significance, 
                        ha='center', va='bottom' if diff >= 0 else 'top',
                        fontsize=12, color='darkred', fontweight='bold')
        
        plt.tight_layout()
        plt.savefig('statistical_tests_results.png', dpi=300, bbox_inches='tight')
        plt.show()

# 保存详细结果
results_summary_df = results_df.drop(['y_test_pred_proba', 'y_test_true'], axis=1, errors='ignore')
results_summary_df.to_csv('model_performance_group_cv_robust.csv', index=False)
print(f"\n详细结果已保存到: model_performance_group_cv_robust.csv")

print("\n分析完成！")

# %% [code]
