# Supplementary material for: Lung involvement percentage in patients with COVID-19 during the Omicron wave in China: a SHAP-explained machine learning study from a single center
Source: Front Public Health. 2026 Jan 15;13:1728282. doi: 10.3389/fpubh.2025.1728282 (PMC12852392; doi:10.3389/fpubh.2025.1728282)
Supplement: Supplementary file 2 [file Data_Sheet_2.zip › KDE-Copy1.ipynb]

# %% [code]
import pandas as pd
import seaborn as sns
import matplotlib.pyplot as plt

# 读取CSV文件
file_path = 'D:\\文献\\新冠\\covid_data.csv'
df = pd.read_csv(file_path)

# 将gender列中的数值替换为英文
df['gender'] = df['gender'].replace({0: 'Male', 1: 'Female'})

# 定义年龄分组
age_bins = [0, 20, 30, 40, 50, 60, 70, 80, 90, 100]
age_labels = ['0-20', '21-30', '31-40', '41-50', '51-60', '61-70', '71-80', '81-90', '91-100']
df['Age Group'] = pd.cut(df['age'], bins=age_bins, labels=age_labels)

# 计算每个年龄组和性别的平均肺部受累情况
pivot_table = df.pivot_table(values='lung_involvement', index='Age Group', columns='gender', aggfunc='mean')

# 绘制分组柱状图
pivot_table.plot(kind='bar', figsize=(12, 6), colormap='viridis')

# 添加标题和标签
plt.title('Average Lung Involvement Percentage by Age Group and Gender')
plt.xlabel('Age Group')
plt.ylabel('Average Lung Involvement Percentage')

# 保存分组柱状图
plt.savefig('barplot_lung_involvement.png', dpi=300, bbox_inches='tight')

# 显示图像
plt.close()

# 绘制核密度估计图
plt.figure(figsize=(10, 6))
sns.kdeplot(data=df, x='lung_involvement', hue='gender', fill=True, common_norm=False, alpha=0.5)

# 添加标题和标签 - 在lung involvement后面加上percentage
plt.title('KDE of Lung Involvement Percentage by Gender')
plt.xlabel('Lung Involvement Percentage')  # 修改X轴标签
plt.ylabel('Density')

# 保存核密度估计图
plt.savefig('kdeplot_lung_involvement.png', dpi=300, bbox_inches='tight')

# 显示图像
plt.close()

# 也可以同时更新柱状图的标签（如果需要）
print("图表已生成并保存")

# %% [code]
