# Supplementary material for: Lung involvement percentage in patients with COVID-19 during the Omicron wave in China: a SHAP-explained machine learning study from a single center
Source: Front Public Health. 2026 Jan 15;13:1728282. doi: 10.3389/fpubh.2025.1728282 (PMC12852392; doi:10.3389/fpubh.2025.1728282)
Supplement: Supplementary file 2 [file Data_Sheet_2.zip › Threshold-Copy1.ipynb]

# %% [code]
import pandas as pd
from sklearn.model_selection import train_test_split
from sklearn.ensemble import RandomForestClassifier
from sklearn.metrics import f1_score, accuracy_score, precision_score, recall_score
from sklearn.impute import SimpleImputer
import matplotlib.pyplot as plt
import numpy as np

# 读取数据
data = pd.read_csv('D:\\文献\\新冠\\covid_data.csv')

# 去除肺部受累面积为 0 的数据
#data = data[data['lung_involvement'] != 0]

# 填补缺失值（针对所有特征）
imputer = SimpleImputer(strategy='mean')
data[['age', 'gender']] = imputer.fit_transform(data[['age', 'gender']])

# 每日病例数
data['daily_cases'] = data.groupby('date')['date'].transform('count')

# 提取特征和目标变量
X = data[['age', 'gender', 'daily_cases']]
y = data['lung_involvement']

# 将肺部受累面积转换为二分类变量（假设阈值为 10）
y_binary = (y >= 10).astype(int)

# 数据分割
X_train, X_test, y_train, y_test = train_test_split(X, y_binary, test_size=0.2, random_state=42)

# 定义模型
model = RandomForestClassifier()
model.fit(X_train, y_train)

# 获取预测的概率值
y_test_pred_prob = model.predict_proba(X_test)[:, 1]

# 定义不同的阈值
thresholds = np.linspace(0, 1, 100)

# 存储各个指标的列表
f1_scores = []
accuracy_scores = []
precision_scores = []
recall_scores = []

# 根据不同的阈值计算各个指标
for threshold in thresholds:
    y_test_pred_class = (y_test_pred_prob >= threshold).astype(int)
    
    f1_scores.append(f1_score(y_test, y_test_pred_class))
    accuracy_scores.append(accuracy_score(y_test, y_test_pred_class))
    precision_scores.append(precision_score(y_test, y_test_pred_class))
    recall_scores.append(recall_score(y_test, y_test_pred_class))

# 绘制阈值与指标的关系图
plt.figure(figsize=(10, 6))

plt.plot(thresholds, f1_scores, label='F1 Score', color='blue', lw=2)
plt.plot(thresholds, accuracy_scores, label='Accuracy', color='green', lw=2)
plt.plot(thresholds, precision_scores, label='Precision', color='red', lw=2)
plt.plot(thresholds, recall_scores, label='Recall', color='orange', lw=2)

plt.xlabel('Threshold')
plt.ylabel('Score')
plt.title('Threshold vs F1, Accuracy, Precision, Recall')
plt.legend(loc='best')
plt.grid(True)

# 保存图像到本地路径
plt.savefig('threshold_vs_metrics.png', dpi=300)

# 显示图像
plt.show()

# %% [code]
